# Supplementary material for: (4R,5S)-4-Hy­droxy­meth­yl-5-[(methyl­sulfanyl)­meth­yl]-1,3-oxazolidin-2-one
Source: Acta Crystallogr Sect E Struct Rep Online. 2012 Jun 13;68(Pt 7):o2082. doi: 10.1107/S1600536812025809 (PMC3393898; doi:10.1107/S1600536812025809)
Supplement: Supplementary file 1 [file e-68-o2082-sup1.cif]

##############################################################################
#                                                                            #
# This CIF contains the data in a paper accepted for publication in          #
# Acta Crystallographica Section E. It conforms to the requirements of       #
# Notes for Authors for Acta Crystallographica Section E, and has been       #
# peer reviewed under the auspices of the IUCr Commission on Journals.       #
#                                                                            #
# Full details of the Crystallographic Information File format               #
# are given in the paper "The Crystallographic Information File (CIF):       #
# a New Standard Archive File for Crystallography" by S. R. Hall, F. H.      #
# Allen and I. D. Brown [Acta Cryst. (1991), A47, 655-685].                  #
#                                                                            #
# The current version of the core CIF dictionary is obtainable from          #
# ftp://ftp.iucr.org/pub/cif_core.dic.                                       #
#                                                                            #
# Software is freely available for graphical display of the structure(s)     #
# in this CIF. For information consult the CIF software page                 #
# http://www.iucr.org/resources/cif/software.                                #
#                                                                            #
# This file may be used for bona fide research purposes within the           #
# scientific community so long as proper attribution is given to the journal # 
# article from which it was obtained.                                        #
#                                                                            #
##############################################################################
data_global
_audit_creation_method     SHELXL
_journal_date_recd_electronic     2012-05-17
_journal_date_accepted     2012-06-06
_journal_name_full     'Acta Crystallographica, Section E'
_journal_year     2012
_journal_volume     68
_journal_issue      7
_journal_page_first     o2082
_journal_page_last     o2082
_journal_paper_category     QO
_journal_paper_doi     10.1107/S1600536812025809
_journal_coeditor_code     IM2379
_publ_contact_author_name     'Gainsford, Graeme J.'
_publ_contact_author_address
;Industrial Research Limited
 PO Box 31-310
 Lower Hutt
 New Zealand
;
_publ_contact_author_email     g.gainsford@irl.cri.nz
_publ_contact_author_fax     '64(4)931 3142'
_publ_contact_author_phone     '64(4)931 3815'
_publ_section_title
;\
(4<i>R</i>,5<i>S</i>)-4-Hydroxymethyl-5-[(methylsulfanyl)methyl]-\
1,3-oxazolidin-2-one
;
loop_
    _publ_author_name
    _publ_author_address
    'Gainsford, Graeme J.'
;Industrial Research Limited
 PO Box 31-310
 Lower Hutt
 New Zealand
;
    'Clinch, Keith'
;Industrial Research Limited
 PO Box 31-310
 Lower Hutt
 New Zealand
;
data_I
_audit_creation_method     SHELXL-97
_chemical_name_systematic
;
(4<i>R</i>,5<i>S</i>)-4-Hydroxymethyl-5-[(methylsulfanyl)methyl]-
1,3-oxazolidin-2-one
;
_chemical_name_common     ?
_chemical_formula_moiety     'C6 H11 N O3 S'
_chemical_formula_sum     'C6 H11 N O3 S'
_chemical_formula_iupac     'C6 H11 N O3 S'
_chemical_formula_weight     177.22
_chemical_melting_point     ?
_symmetry_cell_setting     monoclinic
_symmetry_space_group_name_H-M     'C 2'
_symmetry_space_group_name_Hall     'C 2y'
loop_
    _symmetry_equiv_pos_as_xyz
    'x, y, z'
    '-x, y, -z'
    'x+1/2, y+1/2, z'
    '-x+1/2, y+1/2, -z'
_cell_length_a     9.7821(4)
_cell_length_b     7.9620(3)
_cell_length_c     11.5472(4)
_cell_angle_alpha     90.00
_cell_angle_beta     109.837(2)
_cell_angle_gamma     90.00
_cell_volume     845.99(6)
_cell_formula_units_Z     4
_cell_measurement_reflns_used     6722
_cell_measurement_theta_min     3.38
_cell_measurement_theta_max     34.78
_cell_measurement_temperature     98(2)
_exptl_crystal_description     plate
_exptl_crystal_colour     colourless
_exptl_crystal_size_max     0.45
_exptl_crystal_size_mid     0.23
_exptl_crystal_size_min     0.07
_exptl_crystal_density_diffrn     1.391
_exptl_crystal_density_meas     ?
_exptl_crystal_density_method     'not measured'
_exptl_crystal_F_000     376
_exptl_absorpt_coefficient_mu     0.343
_exptl_absorpt_correction_type     multi-scan
_exptl_absorpt_process_details
;
[Blessing (1995) and SADABS (Sheldrick, 1996)]
;
_exptl_absorpt_correction_T_min     0.854
_exptl_absorpt_correction_T_max     0.980
_exptl_special_details
;
One backstop screened reflection (0,0,1) was omitted in the refinement; 1 other
reflection (2,0,0) within sin(theta)/lambda of 0.5 was not collected.
;
_diffrn_ambient_temperature     98(2)
_diffrn_radiation_type     MoK\a
_diffrn_radiation_wavelength     0.71073
_diffrn_radiation_source     'fine-focus sealed tube'
_diffrn_radiation_monochromator     graphite
_diffrn_measurement_device_type
;
Bruker--Nonius APEXII CCD area-detector diffractometer
;
_diffrn_measurement_method     'phi and omega scans'
_diffrn_detector_area_resol_mean     8.192
_diffrn_reflns_number     16080
_diffrn_reflns_av_R_equivalents     0.0214
_diffrn_reflns_av_sigmaI/netI     0.0150
_diffrn_reflns_theta_min     3.38
_diffrn_reflns_theta_max     34.81
_diffrn_reflns_theta_full     34.81
_diffrn_measured_fraction_theta_max     0.905
_diffrn_measured_fraction_theta_full     0.905
_diffrn_reflns_limit_h_min     -14
_diffrn_reflns_limit_h_max     15
_diffrn_reflns_limit_k_min     -11
_diffrn_reflns_limit_k_max     12
_diffrn_reflns_limit_l_min     -17
_diffrn_reflns_limit_l_max     17
_diffrn_standards_number     0
_diffrn_standards_interval_count     ?
_diffrn_standards_interval_time     ?
_diffrn_standards_decay_%     0
_refine_special_details
;
Refinement of <i>F</i>^2^ against ALL reflections. The weighted <i>R</i>-factor
<i>wR</i> and goodness of fit <i>S</i> are based on <i>F</i>^2^, conventional
<i>R</i>-factors <i>R</i> are based on <i>F</i>, with <i>F</i> set to zero for
negative <i>F</i>^2^. The threshold expression of <i>F</i>^2^ >
\s(<i>F</i>^2^) is used only for calculating <i>R</i>-factors(gt) <i>etc</i>.
and is not relevant to the choice of reflections for refinement.
<i>R</i>-factors based on <i>F</i>^2^ are statistically about twice as large
as those based on <i>F</i>, and <i>R</i>- factors based on ALL data will be
even larger.
;
_reflns_number_total     3172
_reflns_number_gt     3091
_reflns_threshold_expression     >2sigma(I)
_refine_ls_structure_factor_coef     Fsqd
_refine_ls_matrix_type     full
_refine_ls_R_factor_all     0.0232
_refine_ls_R_factor_gt     0.0223
_refine_ls_wR_factor_gt     0.0591
_refine_ls_wR_factor_ref     0.0597
_refine_ls_goodness_of_fit_ref     1.070
_refine_ls_restrained_S_all     1.072
_refine_ls_number_reflns     3172
_refine_ls_number_parameters     142
_refine_ls_number_restraints     2
_refine_ls_hydrogen_treatment     refall
_refine_ls_weighting_scheme     calc
_refine_ls_weighting_details
         'calc w=1/[\s^2^(Fo^2^)+(0.0347P)^2^+0.1867P] where P=(Fo^2^+2Fc^2^)/3'
_atom_sites_solution_hydrogens     geom
_atom_sites_solution_primary     direct
_atom_sites_solution_secondary     difmap
_refine_ls_shift/su_max     0.001
_refine_ls_shift/su_mean     0.000
_refine_diff_density_max     0.378
_refine_diff_density_min     -0.207
_refine_ls_extinction_method     none
_refine_ls_extinction_coef     ?
_refine_ls_abs_structure_details     'Flack (1983), 1409 Friedel pairs'
_refine_ls_abs_structure_Flack     0.02(4)
loop_
    _atom_type_symbol
    _atom_type_description
    _atom_type_scat_dispersion_real
    _atom_type_scat_dispersion_imag
    _atom_type_scat_source
    'C' 'C' 0.0033 0.0016
                         'International Tables Vol C Tables 4.2.6.8 and 6.1.1.4'
    'H' 'H' 0.0000 0.0000
                         'International Tables Vol C Tables 4.2.6.8 and 6.1.1.4'
    'N' 'N' 0.0061 0.0033
                         'International Tables Vol C Tables 4.2.6.8 and 6.1.1.4'
    'O' 'O' 0.0106 0.0060
                         'International Tables Vol C Tables 4.2.6.8 and 6.1.1.4'
    'S' 'S' 0.1246 0.1234
                         'International Tables Vol C Tables 4.2.6.8 and 6.1.1.4'
_computing_data_collection     'APEX2 (Bruker, 2005)'
_computing_cell_refinement     'SAINT (Bruker, 2005)'
_computing_data_reduction
;
SAINT (Bruker, 2005)
;
_computing_structure_solution     'SHELXS97 (Sheldrick, 2008)'
_computing_structure_refinement     'SHELXL97 (Sheldrick, 2008)'
_computing_molecular_graphics
;
ORTEP-3 (Farrugia, 1997) and Mercury (Macrae <i>et al.</i>,
2008)
;
_computing_publication_material
;
SHELXL97 (Sheldrick, 2008) and PLATON (Spek, 2009)
;
loop_
    _atom_site_type_symbol
    _atom_site_label
    _atom_site_fract_x
    _atom_site_fract_y
    _atom_site_fract_z
    _atom_site_U_iso_or_equiv
    _atom_site_adp_type
    _atom_site_calc_flag
    _atom_site_refinement_flags
    _atom_site_occupancy
    _atom_site_symmetry_multiplicity
    _atom_site_disorder_assembly
    _atom_site_disorder_group
    S S1 0.73433(3) 0.27672(3) 0.07622(2) 0.02645(6) Uani d . 1 1 . .
    O O1 0.88351(6) 0.51738(7) 0.30179(6) 0.01702(11) Uani d . 1 1 . .
    O O2 1.03771(6) 0.73322(8) 0.37235(6) 0.01786(12) Uani d . 1 1 . .
    O O3 0.72175(7) 0.54658(8) 0.52052(6) 0.01844(12) Uani d D 1 1 . .
    N N3 0.79288(6) 0.75917(8) 0.33788(6) 0.01278(11) Uani d . 1 1 . .
    C C1 0.66012(9) 0.45196(11) 0.13436(8) 0.01841(15) Uani d . 1 1 . .
    C C2 0.91379(8) 0.67743(9) 0.34084(7) 0.01297(12) Uani d . 1 1 . .
    C C3 0.61655(8) 0.62734(10) 0.41960(8) 0.01628(13) Uani d . 1 1 . .
    C C4 0.66762(7) 0.64864(9) 0.30976(7) 0.01290(12) Uani d . 1 1 . .
    C C5 0.72876(8) 0.48658(9) 0.27115(7) 0.01284(12) Uani d . 1 1 . .
    C C6 0.6659(2) 0.10352(15) 0.14198(13) 0.0421(3) Uani d . 1 1 . .
    H H3O 0.7827(16) 0.606(2) 0.5473(14) 0.031(4) Uiso d D 1 1 . .
    H H3N 0.7992(14) 0.8487(18) 0.3760(13) 0.018(3) Uiso d . 1 1 . .
    H H1A 0.5627(16) 0.436(2) 0.1172(15) 0.023(3) Uiso d . 1 1 . .
    H H1B 0.6732(17) 0.545(2) 0.0903(15) 0.029(4) Uiso d . 1 1 . .
    H H3A 0.5946(14) 0.7311(17) 0.4411(12) 0.018(3) Uiso d . 1 1 . .
    H H3B 0.5319(15) 0.554(2) 0.3952(13) 0.024(3) Uiso d . 1 1 . .
    H H4 0.5890(16) 0.6908(19) 0.2414(14) 0.024(3) Uiso d . 1 1 . .
    H H5 0.7184(13) 0.3900(17) 0.3160(12) 0.012(3) Uiso d . 1 1 . .
    H H6A 0.552(2) 0.103(3) 0.118(2) 0.052(3) Uiso d . 1 1 . .
    H H6B 0.693(2) -0.003(3) 0.1116(19) 0.052(3) Uiso d . 1 1 . .
    H H6C 0.713(2) 0.106(3) 0.230(2) 0.052(3) Uiso d . 1 1 . .
loop_
    _atom_site_aniso_label
    _atom_site_aniso_U_11
    _atom_site_aniso_U_22
    _atom_site_aniso_U_33
    _atom_site_aniso_U_12
    _atom_site_aniso_U_13
    _atom_site_aniso_U_23
    S1 0.03705(12) 0.02584(11) 0.01991(10) 0.00124(9) 0.01417(8) -0.00624(8)
    O1 0.0122(2) 0.0129(2) 0.0260(3) -0.00050(18) 0.0066(2) -0.0043(2)
    O2 0.0126(2) 0.0179(3) 0.0234(3) -0.00324(19) 0.0065(2) -0.0010(2)
    O3 0.0216(3) 0.0178(3) 0.0166(3) -0.0059(2) 0.0074(2) 0.0020(2)
    N3 0.0127(2) 0.0100(3) 0.0170(3) -0.0009(2) 0.0068(2) 0.0000(2)
    C1 0.0219(3) 0.0197(4) 0.0134(3) -0.0007(3) 0.0057(3) -0.0012(3)
    C2 0.0136(3) 0.0120(3) 0.0141(3) -0.0008(2) 0.0057(2) 0.0007(2)
    C3 0.0157(3) 0.0161(3) 0.0205(4) -0.0008(2) 0.0106(3) -0.0003(3)
    C4 0.0108(2) 0.0129(3) 0.0149(3) -0.0005(2) 0.0043(2) 0.0005(2)
    C5 0.0121(2) 0.0127(3) 0.0139(3) -0.0019(2) 0.0047(2) -0.0008(2)
    C6 0.0847(11) 0.0204(4) 0.0279(6) 0.0071(5) 0.0281(7) 0.0016(4)
_geom_special_details
;
All e.s.d.'s (except the e.s.d. in the dihedral angle between two l.s. planes)
are estimated using the full covariance matrix. The cell e.s.d.'s are taken
into account individually in the estimation of e.s.d.'s in distances, angles
and torsion angles; correlations between e.s.d.'s in cell parameters are only
used when they are defined by crystal symmetry. An approximate (isotropic)
treatment of cell e.s.d.'s is used for estimating e.s.d.'s involving l.s.
planes.
;
loop_
    _geom_bond_atom_site_label_1
    _geom_bond_atom_site_label_2
    _geom_bond_site_symmetry_2
    _geom_bond_distance
    _geom_bond_publ_flag
    S1 C1 . 1.8042(9) ?
    S1 C6 . 1.8085(14) ?
    O1 C2 . 1.3507(9) ?
    O1 C5 . 1.4538(9) ?
    O2 C2 . 1.2247(9) ?
    O3 C3 . 1.4201(11) ?
    O3 H3O . 0.743(13) ?
    N3 C2 . 1.3402(9) ?
    N3 C4 . 1.4530(9) ?
    N3 H3N . 0.829(14) ?
    C1 C5 . 1.5172(11) ?
    C1 H1A . 0.914(15) ?
    C1 H1B . 0.930(17) ?
    C3 C4 . 1.5222(11) ?
    C3 H3A . 0.909(14) ?
    C3 H3B . 0.972(14) ?
    C4 C5 . 1.5499(10) ?
    C4 H4 . 0.957(15) ?
    C5 H5 . 0.952(13) ?
    C6 H6A . 1.06(2) ?
    C6 H6B . 0.99(2) ?
    C6 H6C . 0.97(2) ?
loop_
    _geom_angle_atom_site_label_1
    _geom_angle_atom_site_label_2
    _geom_angle_atom_site_label_3
    _geom_angle_site_symmetry_1
    _geom_angle_site_symmetry_3
    _geom_angle
    _geom_angle_publ_flag
    C1 S1 C6 . . 100.40(5) ?
    C2 O1 C5 . . 109.43(6) ?
    C3 O3 H3O . . 107.9(13) ?
    C2 N3 C4 . . 112.43(6) ?
    C2 N3 H3N . . 119.9(9) ?
    C4 N3 H3N . . 123.0(9) ?
    C5 C1 S1 . . 115.86(6) ?
    C5 C1 H1A . . 108.2(10) ?
    S1 C1 H1A . . 109.3(10) ?
    C5 C1 H1B . . 109.3(10) ?
    S1 C1 H1B . . 105.2(10) ?
    H1A C1 H1B . . 108.7(14) ?
    O2 C2 N3 . . 127.40(7) ?
    O2 C2 O1 . . 121.61(7) ?
    N3 C2 O1 . . 110.98(6) ?
    O3 C3 C4 . . 112.51(6) ?
    O3 C3 H3A . . 111.1(8) ?
    C4 C3 H3A . . 107.6(9) ?
    O3 C3 H3B . . 106.0(9) ?
    C4 C3 H3B . . 108.3(8) ?
    H3A C3 H3B . . 111.4(12) ?
    N3 C4 C3 . . 111.81(6) ?
    N3 C4 C5 . . 100.96(5) ?
    C3 C4 C5 . . 114.50(6) ?
    N3 C4 H4 . . 110.7(9) ?
    C3 C4 H4 . . 109.1(9) ?
    C5 C4 H4 . . 109.6(9) ?
    O1 C5 C1 . . 109.90(6) ?
    O1 C5 C4 . . 105.14(6) ?
    C1 C5 C4 . . 111.91(6) ?
    O1 C5 H5 . . 107.4(7) ?
    C1 C5 H5 . . 109.2(8) ?
    C4 C5 H5 . . 113.1(8) ?
    S1 C6 H6A . . 113.8(13) ?
    S1 C6 H6B . . 108.9(12) ?
    H6A C6 H6B . . 107.0(17) ?
    S1 C6 H6C . . 108.3(13) ?
    H6A C6 H6C . . 111.1(17) ?
    H6B C6 H6C . . 107.7(17) ?
loop_
    _geom_torsion_atom_site_label_1
    _geom_torsion_atom_site_label_2
    _geom_torsion_atom_site_label_3
    _geom_torsion_atom_site_label_4
    _geom_torsion_site_symmetry_1
    _geom_torsion_site_symmetry_2
    _geom_torsion_site_symmetry_3
    _geom_torsion_site_symmetry_4
    _geom_torsion
    _geom_torsion_publ_flag
    C6 S1 C1 C5 . . . . 71.48(8) ?
    C4 N3 C2 O2 . . . . -173.09(8) ?
    C4 N3 C2 O1 . . . . 7.65(9) ?
    C5 O1 C2 O2 . . . . 179.83(7) ?
    C5 O1 C2 N3 . . . . -0.86(9) ?
    C2 N3 C4 C3 . . . . 111.84(7) ?
    C2 N3 C4 C5 . . . . -10.33(8) ?
    O3 C3 C4 N3 . . . . -64.24(8) ?
    O3 C3 C4 C5 . . . . 49.80(9) ?
    C2 O1 C5 C1 . . . . 115.03(7) ?
    C2 O1 C5 C4 . . . . -5.56(8) ?
    S1 C1 C5 O1 . . . . 58.29(8) ?
    S1 C1 C5 C4 . . . . 174.71(5) ?
    N3 C4 C5 O1 . . . . 9.13(7) ?
    C3 C4 C5 O1 . . . . -111.14(7) ?
    N3 C4 C5 C1 . . . . -110.13(7) ?
    C3 C4 C5 C1 . . . . 129.59(7) ?
loop_
    _geom_hbond_atom_site_label_D
    _geom_hbond_atom_site_label_H
    _geom_hbond_atom_site_label_A
    _geom_hbond_site_symmetry_A
    _geom_hbond_distance_DH
    _geom_hbond_distance_HA
    _geom_hbond_distance_DA
    _geom_hbond_angle_DHA
    N3 H3N O3 4_656 0.829(14) 2.029(14) 2.8442(9) 167.4(14)
    O3 H3O O2 2_756 0.742(16) 1.966(16) 2.7018(9) 171.4(16)
    C5 H5 O2 3_445 0.952(13) 2.426(14) 3.2264(10) 141.6(11)
_iucr_refine_instructions_details
;
TITL KCTBZ in C2    Final labels/coords  DFIX O3-H SAME U H6A-C
CELL 0.71073   9.7821   7.9620  11.5472  90.000 109.837  90.000
ZERR    4.00   0.0004   0.0003   0.0004   0.000   0.002   0.000
LATT -7
SYMM -X, Y, -Z
SFAC C H N O S
UNIT 24 44 4 12 4
rem OMIT        4.00    180.00
OMIT 0 0 1
TEMP -175
ACTA
CONF
HTAB
L.S. 6
BOND  $H
FMAP 2
PLAN 20
DFIX  0.82 0.02 O3 H3O
WGHT    0.034700    0.186700
FVAR       0.91596   0.05170
S1    5    0.734334    0.276725    0.076223    11.00000    0.03705    0.02584 =
         0.01991   -0.00624    0.01417    0.00124
O1    4    0.883513    0.517376    0.301789    11.00000    0.01221    0.01291 =
         0.02600   -0.00430    0.00656   -0.00050
O2    4    1.037710    0.733219    0.372347    11.00000    0.01263    0.01788 =
         0.02339   -0.00105    0.00652   -0.00324
O3    4    0.721749    0.546577    0.520524    11.00000    0.02158    0.01777 =
         0.01664    0.00196    0.00736   -0.00586
N3    3    0.792879    0.759174    0.337885    11.00000    0.01268    0.01000 =
         0.01700   -0.00001    0.00677   -0.00095
C1    1    0.660119    0.451959    0.134365    11.00000    0.02191    0.01966 =
         0.01343   -0.00124    0.00570   -0.00073
C2    1    0.913788    0.677429    0.340843    11.00000    0.01361    0.01196 =
         0.01410    0.00072    0.00567   -0.00078
C3    1    0.616547    0.627337    0.419596    11.00000    0.01569    0.01607 =
         0.02049   -0.00034    0.01057   -0.00081
C4    1    0.667622    0.648643    0.309758    11.00000    0.01080    0.01291 =
         0.01493    0.00054    0.00430   -0.00051
C5    1    0.728756    0.486582    0.271149    11.00000    0.01210    0.01271 =
         0.01392   -0.00077    0.00467   -0.00193
C6    1    0.665937    0.103523    0.141981    11.00000    0.08475    0.02042 =
         0.02795    0.00157    0.02812    0.00715
rem H3O   2    0.777347    0.600687    0.545114    11.00000    0.03082
rem MAP Q1  2   0.7869  0.6043  0.5459  11.00000  0.05    0.52
H3O   2    0.782706    0.606345    0.547332    11.00000    0.03092
H3N   2    0.799171    0.848689    0.375960    11.00000    0.01847
H1A   2    0.562719    0.435667    0.117175    11.00000    0.02289
H1B   2    0.673220    0.544676    0.090292    11.00000    0.02894
H3A   2    0.594555    0.731104    0.441143    11.00000    0.01825
H3B   2    0.531852    0.554412    0.395226    11.00000    0.02365
H4    2    0.588964    0.690816    0.241398    11.00000    0.02374
H5    2    0.718375    0.389975    0.316041    11.00000    0.01219
H6A   2    0.551518    0.103034    0.118136    11.00000   21.00000
H6B   2    0.693117   -0.003212    0.111566    11.00000   21.00000
H6C   2    0.713232    0.106208    0.230432    11.00000   21.00000
HKLF 4
REM  KCTBZ in C2    Final labels/coords  DFIX O3-H SAME U H6A-C
REM R1 =  0.0223 for   3091 Fo > 4sig(Fo)  and  0.0232 for all   3172 data
REM    142 parameters refined using      2 restraints
END
WGHT      0.0347      0.1859
REM Highest difference peak  0.378,  deepest hole -0.207,  1-sigma level  0.042
Q1    1   0.7337  0.2176  0.1162  11.00000  0.05    0.38
Q2    1   0.6955  0.4659  0.2034  11.00000  0.05    0.29
Q3    1   0.7006  0.5607  0.2951  11.00000  0.05    0.29
Q4    1   0.8514  0.7190  0.3345  11.00000  0.05    0.29
Q5    1   0.9837  0.7112  0.3540  11.00000  0.05    0.27
Q6    1   0.6370  0.6423  0.3623  11.00000  0.05    0.26
Q7    1   0.8006  0.2857  0.0757  11.00000  0.05    0.25
Q8    1   0.7086  0.3452  0.1050  11.00000  0.05    0.24
Q9    1   0.7681  0.3218  0.1363  11.00000  0.05    0.24
Q10   1   0.6889  0.2754  0.0151  11.00000  0.05    0.23
Q11   1   0.8981  0.5993  0.3187  11.00000  0.05    0.23
Q12   1   0.7319  0.7132  0.3193  11.00000  0.05    0.19
Q13   1   0.6673  0.5880  0.4779  11.00000  0.05    0.19
Q14   1   0.8186  0.5012  0.2947  11.00000  0.05    0.19
Q15   1   1.0275  0.7965  0.4006  11.00000  0.05    0.17
Q16   1   1.0320  0.7919  0.3474  11.00000  0.05    0.17
Q17   1   1.0795  0.6904  0.3859  11.00000  0.05    0.15
Q18   1   0.7054  0.5757  0.5753  11.00000  0.05    0.15
Q19   1   0.8741  0.5725  0.2582  11.00000  0.05    0.14
Q20   1   0.6857  0.5184  0.5652  11.00000  0.05    0.14
;
