# Supplementary material for: (4R,5S)-4-Hy­droxy­meth­yl-5-[(methyl­sulfanyl)­meth­yl]-1,3-oxazolidin-2-one
Source: Acta Crystallogr Sect E Struct Rep Online. 2012 Jun 13;68(Pt 7):o2082. doi: 10.1107/S1600536812025809 (PMC3393898; doi:10.1107/S1600536812025809)
Supplement: Supplementary file 2 [file e-68-o2082-Isup2.hkl]

#
# h,k,l, Fc-squared, Fo-squared, sigma(Fo-squared) and status flag
#
data_I
_shelx_title ' KCTBZ in C2    DFIX O3-H SAME U H6A-C'
_shelx_refln_list_code          4
_shelx_F_calc_maximum      107.23
_exptl_crystal_F_000       376.00
_reflns_d_resolution_high  0.6226
 
loop_
 _symmetry_equiv_pos_as_xyz
 'x, y, z'
 '-x, y, -z'
 'x+1/2, y+1/2, z'
 '-x+1/2, y+1/2, -z'
 
_cell_length_a     9.7821
_cell_length_b     7.9620
_cell_length_c    11.5472
_cell_angle_alpha  90.000
_cell_angle_beta  109.837
_cell_angle_gamma  90.000
 
_shelx_F_squared_multiplier     1.000
 
loop_
 _refln_index_h
 _refln_index_k
 _refln_index_l
 _refln_F_squared_calc
 _refln_F_squared_meas
 _refln_F_squared_sigma
 _refln_observed_status
   1 -11   0       70.01       67.36      3.39 o
   3 -11   0      278.79      273.51      7.94 o
   5 -11   0        2.02        2.09      1.73 o
   0 -10   0      123.95      104.98      5.67 o
   2 -10   0      277.47      267.14      7.44 o
   4 -10   0      210.55      216.77      6.31 o
   6 -10   0      130.97      136.77      4.50 o
   1  -9   0       25.51       25.91      2.00 o
   3  -9   0        2.76        2.02      1.31 o
   5  -9   0       34.16       34.99      2.17 o
   7  -9   0      141.35      139.92      4.42 o
   0  -8   0      850.98      822.28     14.44 o
   2  -8   0      482.93      471.62      9.01 o
   4  -8   0       59.40       56.13      2.49 o
   6  -8   0      164.15      159.98      4.78 o
   8  -8   0       86.95       89.35      3.00 o
   1  -7   0        4.84        6.43      0.64 o
   3  -7   0       61.11       58.13      1.16 o
   5  -7   0      690.77      660.59     12.18 o
   7  -7   0      170.16      171.74      3.98 o
   9  -7   0      107.76      115.58      6.01 o
  11  -7   0       50.15       56.26      4.48 o
   0  -6   0      612.42      600.76      8.23 o
   2  -6   0      966.62      966.56     10.34 o
   4  -6   0      626.87      643.52      8.84 o
   6  -6   0       10.20       11.16      0.78 o
   8  -6   0       48.97       47.01      1.79 o
  10  -6   0       43.75       44.98      3.55 o
  12  -6   0      103.99      108.01      3.86 o
   1  -5   0      920.26      989.80      9.24 o
   3  -5   0      482.76      513.92      5.54 o
   5  -5   0      890.33      878.20     10.94 o
   7  -5   0      158.37      165.83      3.16 o
   9  -5   0       18.89       21.55      1.55 o
  11  -5   0      112.68      125.09      5.76 o
  13  -5   0      134.65      138.49      5.85 o
   0  -4   0     3995.43     4242.67     55.77 o
   2  -4   0     2443.11     2574.44     25.39 o
   4  -4   0     2305.44     2381.17     24.84 o
   6  -4   0      713.39      718.11      9.05 o
   8  -4   0      297.87      274.98      5.53 o
  10  -4   0       17.80       20.49      1.79 o
  12  -4   0      167.01      170.57      3.46 o
   1  -3   0      426.59      470.26      3.99 o
   3  -3   0      327.61      319.93      4.13 o
   5  -3   0      912.17      995.68     11.13 o
   7  -3   0      811.62      806.08      8.48 o
   9  -3   0      272.22      255.96      6.24 o
  11  -3   0      140.08      141.51      2.88 o
  13  -3   0       93.20      101.41      2.84 o
   0  -2   0     5199.53     5398.13     46.37 o
   2  -2   0      127.63      125.55      1.44 o
   4  -2   0     2525.44     2692.91     26.36 o
   6  -2   0      197.75      194.34      2.32 o
   8  -2   0       61.13       50.49      0.94 o
  10  -2   0       46.81       47.23      1.98 o
  12  -2   0        0.49       -0.47      0.78 o
  14  -2   0       13.63       14.80      2.16 o
   1  -1   0     2167.97     2239.96     49.65 o
   3  -1   0      657.21      700.75      5.28 o
   5  -1   0     2097.89     2460.35     23.27 o
   7  -1   0      924.07      934.76      7.89 o
   9  -1   0      111.88      112.56      1.63 o
  11  -1   0      186.25      180.42      3.39 o
  13  -1   0      115.29      108.00      2.62 o
   4   0   0      629.85      621.00      5.75 o
   6   0   0      733.63      662.44      5.27 o
   8   0   0      193.30      183.41      2.23 o
  10   0   0        8.01        8.04      0.59 o
  12   0   0       19.02       20.10      1.19 o
  14   0   0       17.14       17.93      2.24 o
   1   1   0     2169.05     2228.10     17.08 o
   3   1   0      668.69      708.05      4.68 o
   5   1   0     2117.13     2469.63     18.48 o
   7   1   0      928.16      937.71      7.47 o
   9   1   0      112.75      116.78      1.63 o
  11   1   0      190.19      184.50      3.42 o
  13   1   0      118.70      110.91      3.33 o
   0   2   0     5069.89     5196.36     51.07 o
   2   2   0      147.23      140.65      1.09 o
   4   2   0     2547.15     2710.57     19.24 o
   6   2   0      196.17      192.86      1.71 o
   8   2   0       64.72       53.88      0.91 o
  10   2   0       48.88       46.88      1.27 o
  12   2   0        0.53        0.27      0.78 o
  14   2   0       13.35       14.42      2.13 o
   1   3   0      425.32      461.41      2.99 o
   3   3   0      335.41      330.85      2.60 o
   5   3   0      897.32      992.26      7.35 o
   7   3   0      795.17      776.48      6.50 o
   9   3   0      270.32      246.19      3.29 o
  11   3   0      136.65      139.32      2.46 o
  13   3   0       90.40       95.88      2.74 o
   0   4   0     3955.01     4227.00     40.09 o
   2   4   0     2462.01     2574.51     17.46 o
   4   4   0     2299.19     2368.19     16.54 o
   6   4   0      708.81      708.74      6.46 o
   8   4   0      299.91      268.40      3.27 o
  10   4   0       16.39       19.05      0.82 o
  12   4   0      167.66      173.42      3.39 o
   1   5   0      916.40      969.70      6.53 o
   3   5   0      480.28      504.03      3.86 o
   5   5   0      896.12      865.54      7.71 o
   7   5   0      165.11      171.27      2.26 o
   9   5   0       20.20       21.62      0.85 o
  11   5   0      112.90      121.91      2.45 o
  13   5   0      137.66      142.27      5.91 o
   0   6   0      615.78      598.17      5.91 o
   2   6   0      974.80      974.06      6.68 o
   4   6   0      607.88      611.54      4.54 o
   6   6   0       11.91       10.49      0.67 o
   8   6   0       52.15       46.58      1.16 o
  10   6   0       43.89       43.10      1.37 o
  12   6   0      105.75      104.68      3.00 o
   1   7   0        4.87        6.83      0.39 o
   3   7   0       61.79       57.75      0.71 o
   5   7   0      680.95      655.01      6.52 o
   7   7   0      167.64      170.89      2.81 o
   9   7   0      109.93      110.68      2.32 o
  11   7   0       48.20       52.98      3.69 o
   0   8   0      836.13      810.18      8.52 o
   2   8   0      479.37      466.03      3.86 o
   4   8   0       58.02       55.54      1.02 o
   6   8   0      165.47      170.40      3.05 o
   8   8   0       84.75       89.70      2.67 o
  10   8   0       17.56       22.37      2.34 o
   1   9   0       25.14       28.43      0.69 o
   3   9   0        3.02        3.59      0.61 o
   5   9   0       32.08       32.62      1.38 o
   7   9   0      140.39      144.36      2.86 o
   9   9   0      150.11      152.73      5.96 o
   0  10   0      117.35      112.17      2.00 o
   2  10   0      273.38      267.91      3.54 o
   4  10   0      208.78      212.37      3.34 o
   6  10   0      133.88      136.53      2.95 o
   8  10   0       38.66       40.66      3.08 o
   1  11   0       69.85       69.00      1.97 o
   3  11   0      279.11      284.68      4.18 o
   5  11   0        2.00        2.14      1.49 o
   2  12   0       40.62       45.35      3.04 o
   4  12   0        6.81        8.01      1.90 o
  -5 -11   1       20.55       24.47      3.30 o
  -3 -11   1       88.03       92.02      3.88 o
  -1 -11   1       78.56       77.35      3.63 o
   1 -11   1       27.74       26.22      2.31 o
   3 -11   1       98.91      106.45      4.23 o
   5 -11   1      109.77      111.83      5.38 o
  -8 -10   1      107.10      121.35      7.54 o
  -6 -10   1       92.61       92.57      3.51 o
  -4 -10   1        5.27        5.29      1.61 o
  -2 -10   1      163.63      164.75      7.18 o
   0 -10   1      269.28      252.04      7.44 o
   2 -10   1       26.71       28.09      2.25 o
   4 -10   1      174.82      168.70      5.51 o
   6 -10   1       47.63       48.45      2.64 o
  -7  -9   1      391.66      402.74     10.17 o
  -5  -9   1      261.82      258.96      6.91 o
  -3  -9   1       95.03       86.42      3.34 o
  -1  -9   1       27.67       21.09      1.89 o
   1  -9   1       41.93       39.93      2.46 o
   3  -9   1      117.49      106.08      3.83 o
   5  -9   1      164.06      167.55      5.10 o
   7  -9   1       31.76       31.12      2.03 o
  -8  -8   1       54.96       58.99      5.26 o
  -6  -8   1       67.77       78.64      2.78 o
  -4  -8   1      234.60      253.91      6.60 o
  -2  -8   1      204.61      201.64      3.81 o
   0  -8   1       23.62       24.73      0.96 o
   2  -8   1       88.51       83.24      2.12 o
   4  -8   1      357.51      321.04      9.35 o
   6  -8   1      159.72      156.41      4.63 o
   8  -8   1        1.63        1.26      1.08 o
 -11  -7   1       88.21       92.21      5.69 o
  -9  -7   1       23.04       27.76      3.37 o
  -7  -7   1       15.66       13.41      1.79 o
  -5  -7   1      175.20      165.53      4.61 o
  -3  -7   1      303.63      302.48      3.81 o
  -1  -7   1       23.78       22.24      0.85 o
   1  -7   1      242.53      241.10      3.34 o
   3  -7   1      260.31      253.55      3.27 o
   5  -7   1      179.45      180.06      4.11 o
   7  -7   1       15.41       16.07      1.22 o
   9  -7   1        4.03        4.52      1.17 o
 -12  -6   1      123.50      135.78      6.78 o
 -10  -6   1       21.28       23.42      3.04 o
  -8  -6   1       66.80       62.79      3.04 o
  -6  -6   1      521.79      524.16      8.42 o
  -4  -6   1      292.75      300.29      3.68 o
  -2  -6   1        2.21        1.60      0.47 o
   0  -6   1     1369.74     1397.81     14.69 o
   2  -6   1     2195.10     2285.16     23.51 o
   4  -6   1     1331.44     1337.43     14.33 o
   6  -6   1       15.95       13.48      1.09 o
   8  -6   1       70.99       69.77      3.93 o
  10  -6   1       70.55       75.66      5.56 o
  12  -6   1       18.03       18.18      2.49 o
 -13  -5   1      339.22      366.20     11.53 o
 -11  -5   1      200.24      203.47      5.41 o
  -9  -5   1      231.81      234.17      5.74 o
  -7  -5   1      413.82      396.57      8.45 o
  -5  -5   1      259.21      258.14      3.52 o
  -3  -5   1      211.96      209.73      2.46 o
  -1  -5   1     2193.16     2310.64     21.39 o
   1  -5   1      635.36      631.49      6.02 o
   3  -5   1      111.48      101.65      1.45 o
   5  -5   1       22.99       24.59      0.66 o
   7  -5   1      321.93      321.31      6.37 o
   9  -5   1       17.77       13.86      1.40 o
  11  -5   1       45.33       48.15      1.71 o
  13  -5   1       14.85       18.64      2.41 o
 -12  -4   1       20.05       16.82      1.16 o
 -10  -4   1       40.01       43.16      2.04 o
  -8  -4   1      138.33      119.47      2.40 o
  -6  -4   1      153.14      157.16      2.41 o
  -4  -4   1      400.92      412.68      5.34 o
  -2  -4   1     2074.02     2324.53     22.74 o
   0  -4   1      111.32      114.64      1.33 o
   2  -4   1      189.18      198.11      1.99 o
   4  -4   1      113.59      136.79      1.79 o
   6  -4   1      748.56      770.14      8.64 o
   8  -4   1      193.31      195.66      4.36 o
  10  -4   1       43.12       43.08      2.28 o
  12  -4   1      212.19      212.76      4.06 o
 -13  -3   1      234.99      250.51      4.61 o
 -11  -3   1      171.66      167.02      3.24 o
  -9  -3   1      339.68      332.78      9.12 o
  -7  -3   1      371.83      403.02      4.51 o
  -5  -3   1      296.39      264.68      3.60 o
  -3  -3   1      474.11      504.65      8.99 o
  -1  -3   1     1837.63     2002.29     16.75 o
   1  -3   1      500.79      534.73      4.26 o
   3  -3   1      154.97      159.42      1.92 o
   5  -3   1      395.13      412.99      4.55 o
   7  -3   1      377.86      362.97      4.14 o
   9  -3   1      185.54      155.53      4.41 o
  11  -3   1        5.70        7.23      0.95 o
  13  -3   1        2.55        2.51      1.18 o
 -14  -2   1        9.34       11.73      2.18 o
 -12  -2   1       47.25       44.46      1.67 o
 -10  -2   1       40.80       42.85      1.45 o
  -8  -2   1      771.80      727.83      7.79 o
  -6  -2   1     1671.89     1721.77     18.05 o
  -4  -2   1     3656.18     3915.11     38.34 o
  -2  -2   1     3710.83     3916.16     48.48 o
   0  -2   1     3682.82     3778.09     26.66 o
   2  -2   1     3728.15     4032.13     30.77 o
   4  -2   1      133.04      128.18      1.46 o
   6  -2   1      400.01      372.27      3.91 o
   8  -2   1      402.84      400.08      4.42 o
  10  -2   1       96.82       87.69      2.07 o
  12  -2   1       16.56       12.06      1.07 o
  14  -2   1       40.40       50.92      3.48 o
 -13  -1   1       54.99       57.13      1.88 o
 -11  -1   1      103.58      111.91      2.42 o
  -9  -1   1      880.95      865.80      8.93 o
  -7  -1   1       44.62       38.88      0.69 o
  -5  -1   1     1390.44     1457.02     13.26 o
  -3  -1   1     3902.54     4010.61     33.21 o
  -1  -1   1     2892.19     2935.44     28.94 o
   1  -1   1     3336.99     3318.10     26.67 o
   3  -1   1      191.10      220.93      1.77 o
   5  -1   1      319.87      341.49      3.12 o
   7  -1   1      413.41      393.46      4.46 o
   9  -1   1      143.75      128.41      1.77 o
  11  -1   1       16.01       17.58      1.29 o
  13  -1   1       45.21       50.72      2.03 o
 -14   0   1      115.87      115.69      5.15 o
 -12   0   1        9.49        7.19      0.98 o
 -10   0   1      107.39      101.56      1.53 o
  -8   0   1      665.60      650.30      6.76 o
  -6   0   1      577.30      615.10      5.22 o
  -4   0   1       49.25       54.11      0.66 o
  -2   0   1       80.47      107.51      0.80 o
   2   0   1     3781.69     3897.77     25.84 o
   4   0   1     1147.64     1152.75      8.41 o
   6   0   1      450.49      497.37      4.03 o
   8   0   1      108.25      102.90      1.35 o
  10   0   1      209.52      217.91      4.41 o
  12   0   1      382.28      380.66      6.22 o
  14   0   1       58.71       59.21      3.64 o
 -13   1   1       56.30       58.68      1.89 o
 -11   1   1      100.43      111.08      2.43 o
  -9   1   1      873.97      866.17      8.92 o
  -7   1   1       52.09       46.54      0.69 o
  -5   1   1     1358.65     1426.07     10.46 o
  -3   1   1     3858.83     3889.04     27.26 o
  -1   1   1     2944.58     2992.54     21.51 o
   1   1   1     3378.36     3342.83     27.14 o
   3   1   1      190.20      215.80      1.67 o
   5   1   1      319.77      341.55      2.73 o
   7   1   1      408.16      389.05      3.27 o
   9   1   1      140.41      124.92      1.52 o
  11   1   1       14.85       15.08      1.06 o
  13   1   1       44.25       51.09      2.02 o
 -14   2   1        9.46       10.26      2.11 o
 -12   2   1       47.41       46.13      1.61 o
 -10   2   1       41.03       44.43      1.42 o
  -8   2   1      767.44      715.27      5.98 o
  -6   2   1     1670.90     1732.71     13.30 o
  -4   2   1     3649.84     3899.51     27.99 o
  -2   2   1     3723.37     3833.71     31.84 o
   0   2   1     3763.77     3791.05     23.86 o
   2   2   1     3696.27     3950.12     28.28 o
   4   2   1      117.20      112.41      1.02 o
   6   2   1      405.73      375.90      2.99 o
   8   2   1      413.41      408.80      3.70 o
  10   2   1       96.26       90.32      1.61 o
  12   2   1       17.81       16.16      1.51 o
  14   2   1       41.20       52.02      3.52 o
 -13   3   1      237.69      256.11      4.56 o
 -11   3   1      178.44      169.42      3.20 o
  -9   3   1      331.97      321.77      4.10 o
  -7   3   1      382.04      406.06      3.48 o
  -5   3   1      307.14      271.31      2.43 o
  -3   3   1      473.01      517.21      5.42 o
  -1   3   1     1843.90     1981.29     14.30 o
   1   3   1      492.81      521.32      3.81 o
   3   3   1      158.30      162.01      1.48 o
   5   3   1      395.02      410.95      3.49 o
   7   3   1      381.48      361.41      3.17 o
   9   3   1      189.34      159.30      2.33 o
  11   3   1        5.04        5.21      0.76 o
  13   3   1        2.35        1.68      1.20 o
 -12   4   1       19.97       20.92      1.29 o
 -10   4   1       40.52       43.34      1.14 o
  -8   4   1      134.93      112.81      1.82 o
  -6   4   1      159.88      164.14      1.74 o
  -4   4   1      401.84      412.72      3.44 o
  -2   4   1     2049.18     2292.43     15.06 o
   0   4   1      116.46      120.39      0.95 o
   2   4   1      174.49      184.76      1.45 o
   4   4   1      121.03      145.81      1.47 o
   6   4   1      740.20      744.38      6.23 o
   8   4   1      195.28      197.40      2.55 o
  10   4   1       41.26       40.60      1.20 o
  12   4   1      210.03      215.93      3.47 o
 -13   5   1      334.89      357.53     11.35 o
 -11   5   1      196.90      196.18      3.17 o
  -9   5   1      228.47      224.15      3.12 o
  -7   5   1      420.03      386.51      5.33 o
  -5   5   1      249.39      248.50      2.13 o
  -3   5   1      214.63      208.77      1.59 o
  -1   5   1     2208.47     2292.66     15.12 o
   1   5   1      629.96      622.40      4.25 o
   3   5   1      112.42      104.18      1.01 o
   5   5   1       22.92       25.17      0.57 o
   7   5   1      318.41      314.46      3.76 o
   9   5   1       18.83       14.63      0.87 o
  11   5   1       47.24       49.30      1.35 o
  13   5   1       13.92       15.11      2.41 o
 -12   6   1      123.96      123.29      4.38 o
 -10   6   1       21.06       19.17      1.07 o
  -8   6   1       64.92       64.10      2.04 o
  -6   6   1      518.68      517.77      6.10 o
  -4   6   1      287.43      291.00      2.34 o
  -2   6   1        2.58        1.32      0.27 o
   0   6   1     1377.67     1394.26      9.43 o
   2   6   1     2200.50     2235.07     15.66 o
   4   6   1     1368.62     1372.55     12.19 o
   6   6   1       18.41       14.46      0.78 o
   8   6   1       70.94       68.06      1.46 o
  10   6   1       71.38       77.42      1.77 o
  12   6   1       17.93       20.27      1.64 o
 -11   7   1       90.76       85.96      2.77 o
  -9   7   1       20.76       22.39      1.50 o
  -7   7   1       16.59       14.46      0.74 o
  -5   7   1      185.52      174.35      1.93 o
  -3   7   1      316.00      309.59      2.43 o
  -1   7   1       20.76       17.71      0.44 o
   1   7   1      238.26      233.70      1.95 o
   3   7   1      264.48      253.74      2.13 o
   5   7   1      179.65      181.51      2.61 o
   7   7   1       15.94       16.82      0.87 o
   9   7   1        3.71        4.73      0.78 o
  11   7   1       13.93       12.66      2.03 o
 -10   8   1       93.03       91.19      4.24 o
  -8   8   1       55.83       59.68      2.26 o
  -6   8   1       67.61       75.15      1.62 o
  -4   8   1      229.41      244.02      3.22 o
  -2   8   1      205.49      198.50      1.86 o
   0   8   1       28.06       27.76      0.71 o
   2   8   1       80.49       76.61      1.00 o
   4   8   1      358.86      333.95      4.07 o
   6   8   1      154.94      152.29      3.50 o
   8   8   1        1.87        0.81      0.77 o
  10   8   1        0.53       -0.97      1.60 o
  -9   9   1       89.02       89.68      4.40 o
  -7   9   1      392.06      406.15     10.53 o
  -5   9   1      258.82      247.92      3.38 o
  -3   9   1       92.14       84.07      1.58 o
  -1   9   1       30.54       26.76      0.67 o
   1   9   1       44.03       43.77      0.83 o
   3   9   1      117.86      109.68      1.64 o
   5   9   1      164.77      162.77      3.14 o
   7   9   1       31.49       32.84      1.34 o
   9   9   1        2.45        0.39      1.59 o
  -8  10   1      105.75      114.00      3.94 o
  -6  10   1       90.08       93.18      2.69 o
  -4  10   1        6.29        6.93      0.75 o
  -2  10   1      168.32      176.86      2.57 o
   0  10   1      274.46      273.98      3.03 o
   2  10   1       27.58       28.81      1.03 o
   4  10   1      179.59      182.04      3.41 o
   6  10   1       50.98       50.95      1.74 o
   8  10   1      132.07      145.71      5.79 o
  -5  11   1       22.59       24.67      1.41 o
  -3  11   1       91.80       95.86      1.84 o
  -1  11   1       81.68       80.29      2.33 o
   1  11   1       28.69       28.89      1.34 o
   3  11   1       99.84      106.41      2.50 o
   5  11   1      109.71      118.38      3.45 o
  -4  12   1       17.34       18.46      2.19 o
   2  12   1       44.97       50.76      3.21 o
   4  12   1       42.16       50.68      3.40 o
  -5 -11   2      171.94      172.32      5.54 o
  -3 -11   2       83.12       77.41      3.53 o
  -1 -11   2      190.07      178.25      5.72 o
   1 -11   2      232.59      236.68      7.06 o
   3 -11   2        8.46        7.60      1.83 o
  -8 -10   2        5.18       -0.15      3.13 o
  -6 -10   2       59.51       54.98      2.73 o
  -4 -10   2        9.79       12.23      1.74 o
  -2 -10   2       59.80       54.00      2.95 o
   0 -10   2       13.74       12.27      1.86 o
   2 -10   2       93.39       94.48      3.79 o
   4 -10   2       48.88       46.97      3.16 o
   6 -10   2      110.43      113.72      4.12 o
  -7  -9   2       29.02       26.84      3.78 o
  -5  -9   2      235.41      241.44      6.76 o
  -3  -9   2       98.17       96.73      3.63 o
  -1  -9   2       98.19       95.56      3.55 o
   1  -9   2      145.66      132.55      4.45 o
   3  -9   2       51.95       43.70      2.50 o
   5  -9   2      409.24      393.42     13.76 o
   7  -9   2       65.54       67.00      2.97 o
  -8  -8   2       69.37       78.81      5.48 o
  -6  -8   2        9.73       10.38      2.10 o
  -4  -8   2      782.24      787.64     18.44 o
  -2  -8   2      158.30      178.22      3.47 o
   0  -8   2      157.59      167.31      4.32 o
   2  -8   2      514.14      468.03     11.95 o
   4  -8   2      132.01      126.34      4.19 o
   6  -8   2      335.67      344.21      9.02 o
   8  -8   2      234.34      242.10      6.83 o
 -11  -7   2       12.35       10.68      3.08 o
  -9  -7   2      107.46      108.56      5.70 o
  -7  -7   2      335.66      339.66      8.43 o
  -5  -7   2      614.69      578.25     10.82 o
  -3  -7   2      799.70      775.07      8.72 o
  -1  -7   2     1112.17     1072.80     13.12 o
   1  -7   2     1013.71      981.77     12.19 o
   3  -7   2      277.06      275.12      3.46 o
   5  -7   2       43.29       40.54      1.80 o
   7  -7   2       18.83       14.14      1.25 o
   9  -7   2       90.27       83.65      4.02 o
 -12  -6   2       63.91       63.08      4.93 o
 -10  -6   2        6.74        5.17      2.42 o
  -8  -6   2      181.32      172.30      5.15 o
  -6  -6   2       69.65       68.73      2.99 o
  -4  -6   2      882.32      871.21     10.90 o
  -2  -6   2      119.34      109.23      1.53 o
   0  -6   2      530.97      534.31      5.16 o
   2  -6   2      117.94      123.43      1.69 o
   4  -6   2      628.68      637.06      7.25 o
   6  -6   2      680.70      652.12     12.16 o
   8  -6   2       91.55       96.12      3.14 o
  10  -6   2        2.47        3.98      1.71 o
  12  -6   2       52.77       62.04      3.84 o
 -13  -5   2       35.96       36.03      3.17 o
 -11  -5   2        0.49       -1.13      1.84 o
  -9  -5   2      148.01      133.79      6.02 o
  -7  -5   2       45.18       45.23      2.41 o
  -5  -5   2      114.97      110.26      2.53 o
  -3  -5   2      544.33      522.16      5.67 o
  -1  -5   2      814.38      790.56      7.58 o
   1  -5   2      695.15      736.34      8.08 o
   3  -5   2     1508.64     1573.28     16.46 o
   5  -5   2      306.04      296.96      3.47 o
   7  -5   2       93.55       85.84      2.47 o
   9  -5   2       28.84       29.83      3.36 o
  11  -5   2       10.00       11.50      1.11 o
 -14  -4   2        1.42        2.43      1.93 o
 -12  -4   2       67.90       63.58      1.93 o
 -10  -4   2       77.19       75.98      2.68 o
  -8  -4   2      530.95      485.76      7.73 o
  -6  -4   2       22.67       27.17      1.25 o
  -4  -4   2      179.22      190.33      2.70 o
  -2  -4   2      522.27      551.79      5.70 o
   0  -4   2     1123.07     1177.16     12.18 o
   2  -4   2     1772.76     1807.92     17.55 o
   4  -4   2     2215.24     2257.83     23.49 o
   6  -4   2      416.23      402.57      4.91 o
   8  -4   2      108.56      110.98      2.89 o
  10  -4   2      298.30      302.21      5.07 o
  12  -4   2      109.24      112.96      2.79 o
 -13  -3   2        0.55       -0.41      0.86 o
 -11  -3   2      104.99      103.40      2.33 o
  -9  -3   2      206.09      190.65      4.90 o
  -7  -3   2     1271.77     1268.94     15.53 o
  -5  -3   2     1496.24     1540.58     22.45 o
  -3  -3   2     5600.53     5678.29     68.96 o
  -1  -3   2      865.61      930.21      7.26 o
   1  -3   2      128.96      122.79      1.13 o
   3  -3   2     2131.75     2136.03     20.96 o
   5  -3   2      463.88      500.79      5.50 o
   7  -3   2      132.74      129.06      1.92 o
   9  -3   2      318.17      311.41      5.03 o
  11  -3   2      113.77      113.77      2.60 o
  13  -3   2      109.03      114.73      5.01 o
 -14  -2   2        7.91       10.17      2.13 o
 -12  -2   2       92.31       95.51      2.32 o
 -10  -2   2        4.45        2.99      0.75 o
  -8  -2   2      151.19      158.15      2.03 o
  -6  -2   2       23.77       28.63      0.63 o
  -4  -2   2      741.91      840.84      9.48 o
  -2  -2   2     1541.23     1658.31     13.47 o
   0  -2   2      615.61      666.62      4.74 o
   2  -2   2      114.78      138.42      1.43 o
   4  -2   2      350.54      339.80      3.49 o
   6  -2   2      649.94      643.96      6.46 o
   8  -2   2     1679.28     1622.34     16.24 o
  10  -2   2       82.76       74.99      1.95 o
  12  -2   2       66.10       61.84      2.03 o
 -13  -1   2      105.35      103.48      2.52 o
 -11  -1   2      118.91      105.75      2.35 o
  -9  -1   2      320.38      293.37      3.62 o
  -7  -1   2      595.62      631.52      5.34 o
  -5  -1   2       58.73       48.56      0.66 o
  -3  -1   2     2980.44     3133.56     24.38 o
  -1  -1   2     7681.07     7838.97     80.44 o
   1  -1   2    11497.75    11460.06    124.79 o
   3  -1   2     1084.98     1160.37      9.48 o
   5  -1   2      369.74      437.45      3.80 o
   7  -1   2      531.38      512.53      4.74 o
   9  -1   2       74.63       76.69      1.40 o
  11  -1   2       19.18       17.92      1.09 o
  13  -1   2       20.37       20.48      3.25 o
 -14   0   2       43.22       53.05      3.43 o
 -12   0   2       86.76       86.55      2.65 o
 -10   0   2        7.67        7.36      0.57 o
  -8   0   2      425.47      438.25      4.01 o
  -6   0   2       76.51       72.89      0.85 o
  -4   0   2       62.86       88.86      0.88 o
  -2   0   2      836.24      806.17      5.41 o
   0   0   2      187.63      181.45      1.83 o
   2   0   2     3904.56     3795.15     26.98 o
   4   0   2     4790.54     4897.15     36.83 o
   6   0   2      325.44      315.83      3.02 o
   8   0   2      869.55      875.97      7.97 o
  10   0   2       23.53       28.00      1.17 o
  12   0   2       17.94       18.16      1.16 o
  14   0   2        3.90        5.20      1.80 o
 -13   1   2      102.25      100.35      2.47 o
 -11   1   2      123.19      111.12      2.36 o
  -9   1   2      336.11      308.42      3.40 o
  -7   1   2      579.94      619.87      5.33 o
  -5   1   2       54.13       43.30      0.59 o
  -3   1   2     3043.05     3150.99     21.94 o
  -1   1   2     7666.71     7790.09     78.20 o
   1   1   2    11429.98    11424.14    170.75 o
   3   1   2     1093.80     1151.66      8.97 o
   5   1   2      381.26      442.55      3.48 o
   7   1   2      527.82      501.18      4.48 o
   9   1   2       74.23       76.03      1.17 o
  11   1   2       19.01       16.18      1.13 o
  13   1   2       19.82       21.72      1.69 o
 -14   2   2        7.33        6.72      1.97 o
 -12   2   2       89.56       92.14      2.27 o
 -10   2   2        4.90        3.93      0.72 o
  -8   2   2      150.37      157.43      1.73 o
  -6   2   2       23.68       28.38      0.51 o
  -4   2   2      741.55      833.23      6.44 o
  -2   2   2     1523.71     1607.47     11.25 o
   0   2   2      613.58      667.95      5.68 o
   2   2   2      124.49      146.45      1.27 o
   4   2   2      345.18      331.09      2.88 o
   6   2   2      638.52      628.68      5.33 o
   8   2   2     1659.65     1602.98     14.26 o
  10   2   2       84.68       78.05      1.50 o
  12   2   2       68.03       64.60      1.95 o
 -13   3   2        0.76        0.26      0.86 o
 -11   3   2      101.10      101.67      2.29 o
  -9   3   2      213.48      191.62      3.11 o
  -7   3   2     1271.76     1247.87     11.08 o
  -5   3   2     1504.04     1529.06     13.15 o
  -3   3   2     5565.12     5618.25     46.74 o
  -1   3   2      834.86      891.46      6.46 o
   1   3   2      132.10      123.38      1.15 o
   3   3   2     2138.54     2156.91     16.61 o
   5   3   2      467.41      498.69      4.21 o
   7   3   2      130.88      126.43      1.43 o
   9   3   2      319.77      306.91      3.96 o
  11   3   2      114.10      112.91      2.00 o
  13   3   2      109.70      120.65      5.10 o
 -14   4   2        1.47       -1.60      1.60 o
 -12   4   2       68.79       68.29      1.90 o
 -10   4   2       79.09       75.96      1.65 o
  -8   4   2      529.65      468.48      4.93 o
  -6   4   2       22.39       28.78      0.72 o
  -4   4   2      184.29      195.66      1.93 o
  -2   4   2      535.94      564.79      4.04 o
   0   4   2     1146.92     1193.22      7.64 o
   2   4   2     1777.11     1788.04     16.11 o
   4   4   2     2214.57     2250.71     18.81 o
   6   4   2      435.14      410.25      4.95 o
   8   4   2      106.53      104.36      1.67 o
  10   4   2      299.69      296.92      3.99 o
  12   4   2      108.87      114.33      2.31 o
 -13   5   2       36.74       45.05      3.34 o
 -11   5   2        0.89        0.86      0.84 o
  -9   5   2      153.76      138.81      2.13 o
  -7   5   2       39.11       37.00      0.98 o
  -5   5   2      128.32      121.47      1.32 o
  -3   5   2      551.98      523.13      3.94 o
  -1   5   2      831.31      800.03      5.36 o
   1   5   2      690.03      731.72      4.82 o
   3   5   2     1496.27     1564.64     13.98 o
   5   5   2      306.35      293.96      3.35 o
   7   5   2       91.54       81.54      1.43 o
   9   5   2       29.08       26.87      0.97 o
  11   5   2       10.08       11.93      1.03 o
 -12   6   2       64.72       65.45      3.17 o
 -10   6   2        7.16        5.39      0.92 o
  -8   6   2      179.48      164.65      2.57 o
  -6   6   2       69.96       67.82      1.03 o
  -4   6   2      888.07      863.52      6.36 o
  -2   6   2      113.63      104.29      0.96 o
   0   6   2      517.17      517.53      3.69 o
   2   6   2      108.70      111.86      1.11 o
   4   6   2      611.11      609.47      6.12 o
   6   6   2      679.93      650.49      8.62 o
   8   6   2       87.76       91.02      2.18 o
  10   6   2        1.97        2.85      0.75 o
  12   6   2       51.42       49.47      2.50 o
 -11   7   2       12.77       12.35      1.60 o
  -9   7   2      105.29      102.33      4.06 o
  -7   7   2      331.18      324.50      4.73 o
  -5   7   2      621.96      580.08      5.57 o
  -3   7   2      782.21      751.55      5.47 o
  -1   7   2     1112.07     1061.47      7.74 o
   1   7   2     1019.96      986.56      7.20 o
   3   7   2      267.66      261.99      2.81 o
   5   7   2       41.40       39.29      1.25 o
   7   7   2       18.63       14.69      1.13 o
   9   7   2       90.46       89.93      2.81 o
  11   7   2       68.01       67.83      3.79 o
 -10   8   2       46.41       45.65      2.89 o
  -8   8   2       69.75       68.82      2.35 o
  -6   8   2        9.81       10.54      0.67 o
  -4   8   2      785.58      786.01      7.64 o
  -2   8   2      159.67      174.20      1.68 o
   0   8   2      163.98      172.64      1.61 o
   2   8   2      529.19      494.58      5.23 o
   4   8   2      132.18      129.37      1.98 o
   6   8   2      335.40      351.00      4.93 o
   8   8   2      234.19      249.76      4.55 o
  10   8   2      161.22      166.49      6.23 o
  -9   9   2      142.60      140.15      5.48 o
  -7   9   2       29.98       27.47      1.37 o
  -5   9   2      241.71      249.19      4.19 o
  -3   9   2       99.70      104.42      1.50 o
  -1   9   2       94.92       92.16      1.56 o
   1   9   2      138.33      128.04      1.85 o
   3   9   2       49.42       46.87      1.16 o
   5   9   2      412.20      406.45      6.52 o
   7   9   2       65.27       67.49      1.90 o
   9   9   2       56.80       58.01      3.59 o
  -8  10   2        5.27        2.57      1.39 o
  -6  10   2       60.05       61.58      1.85 o
  -4  10   2        9.89        9.37      0.78 o
  -2  10   2       58.68       55.42      1.21 o
   0  10   2       12.06       11.92      0.78 o
   2  10   2       93.12       92.95      1.72 o
   4  10   2       45.39       44.73      1.71 o
   6  10   2      105.13      109.33      2.88 o
  -7  11   2       72.56       73.03      4.00 o
  -5  11   2      170.98      179.15      2.76 o
  -3  11   2       77.96       78.45      1.66 o
  -1  11   2      186.25      178.85      3.32 o
   1  11   2      232.12      236.53      4.18 o
   3  11   2        8.20        8.64      1.10 o
   5  11   2       21.59       20.82      2.44 o
  -4  12   2       11.42       10.56      1.40 o
   2  12   2      289.54      312.71      9.55 o
  -5 -11   3       29.63       29.88      2.19 o
  -3 -11   3       64.73       68.69      3.41 o
  -1 -11   3      133.60      130.22      4.78 o
   1 -11   3       95.56       87.72      3.94 o
   3 -11   3       26.18       31.29      3.16 o
  -8 -10   3       42.94       38.99      4.68 o
  -6 -10   3       70.61       72.54      2.99 o
  -4 -10   3        6.12        4.75      1.59 o
  -2 -10   3      163.67      154.47      5.16 o
   0 -10   3       18.18       14.34      1.97 o
   2 -10   3        2.87        2.71      1.58 o
   4 -10   3       81.93       80.23      3.64 o
   6 -10   3      101.89      105.55      4.06 o
  -7  -9   3      327.11      330.52     13.41 o
  -5  -9   3      178.72      181.35      5.25 o
  -3  -9   3      459.81      439.85     11.20 o
  -1  -9   3      132.94      122.46      4.20 o
   1  -9   3       53.13       49.63      2.71 o
   3  -9   3       17.04       19.02      1.92 o
   5  -9   3       19.16       19.69      1.93 o
   7  -9   3       50.89       51.28      2.77 o
  -8  -8   3      197.56      192.95      9.17 o
  -6  -8   3       56.57       58.91      2.35 o
  -4  -8   3      354.67      325.20      8.37 o
  -2  -8   3       30.79       32.42      2.15 o
   0  -8   3      394.34      385.24      5.76 o
   2  -8   3      264.95      264.84      7.24 o
   4  -8   3       61.77       57.73      2.75 o
   6  -8   3       59.24       58.57      2.82 o
   8  -8   3       83.72       82.90      4.18 o
 -11  -7   3       62.43       64.92      4.82 o
  -9  -7   3      200.88      212.08      8.43 o
  -7  -7   3      134.96      146.42      4.69 o
  -5  -7   3      587.95      608.51     10.90 o
  -3  -7   3      478.74      485.66      5.78 o
  -1  -7   3      389.05      369.26      4.99 o
   1  -7   3      651.30      664.24      8.42 o
   3  -7   3      580.85      556.59     12.23 o
   5  -7   3      251.17      229.25      6.50 o
   7  -7   3       52.47       47.97      3.24 o
   9  -7   3       85.64       86.33      4.21 o
 -12  -6   3      232.78      244.69      9.69 o
 -10  -6   3       69.30       70.65      4.53 o
  -8  -6   3      111.93      106.08      3.80 o
  -6  -6   3      285.95      281.01      7.03 o
  -4  -6   3      198.21      220.08      2.64 o
  -2  -6   3      170.46      155.93      2.03 o
   0  -6   3      162.22      157.05      1.92 o
   2  -6   3      580.83      578.10      6.76 o
   4  -6   3      932.82      909.75     12.36 o
   6  -6   3      125.52      127.99      5.19 o
   8  -6   3       48.17       43.23      2.32 o
  10  -6   3       19.41       21.13      1.85 o
 -13  -5   3       53.32       59.00      3.86 o
 -11  -5   3      145.26      138.11      6.58 o
  -9  -5   3      306.42      306.43     10.30 o
  -7  -5   3      464.36      443.94     10.25 o
  -5  -5   3     1577.51     1538.90     18.80 o
  -3  -5   3      570.57      583.14      6.32 o
  -1  -5   3     1684.73     1817.56     15.73 o
   1  -5   3      858.35      845.19      8.20 o
   3  -5   3      531.40      544.69      5.69 o
   5  -5   3       40.26       37.82      1.13 o
   7  -5   3        2.67        4.26      1.04 o
   9  -5   3        2.01        2.09      1.30 o
  11  -5   3       99.82      110.72      2.63 o
 -14  -4   3        5.55        6.97      1.99 o
 -12  -4   3      254.76      273.77      4.78 o
 -10  -4   3       58.30       58.83      2.24 o
  -8  -4   3       55.97       54.36      1.42 o
  -6  -4   3      117.35      115.69      2.48 o
  -4  -4   3      174.52      170.00      2.49 o
  -2  -4   3      142.20      140.38      1.62 o
   0  -4   3     1126.38     1196.50     10.61 o
   2  -4   3       49.57       42.41      0.80 o
   4  -4   3       17.58       16.33      0.55 o
   6  -4   3      176.95      165.69      2.96 o
   8  -4   3      134.08      122.14      3.90 o
  10  -4   3       33.64       29.25      1.38 o
  12  -4   3      124.34      126.93      3.89 o
 -13  -3   3       12.79       14.16      1.16 o
 -11  -3   3        8.69        9.14      0.92 o
  -9  -3   3       89.22       84.30      2.30 o
  -7  -3   3      641.42      628.51      8.04 o
  -5  -3   3     2946.09     3079.35     37.39 o
  -3  -3   3     3450.59     3769.54     39.20 o
  -1  -3   3     4580.43     5061.99     44.58 o
   1  -3   3      497.72      544.60      5.89 o
   3  -3   3      282.70      288.35      2.97 o
   5  -3   3      232.78      211.58      2.41 o
   7  -3   3      894.67      881.41     12.09 o
   9  -3   3      301.93      302.93      5.17 o
  11  -3   3       45.33       50.65      1.71 o
  13  -3   3        5.25        5.80      1.74 o
 -14  -2   3      214.42      221.38     12.52 o
 -12  -2   3      327.81      331.03      5.79 o
 -10  -2   3      279.10      271.10      4.62 o
  -8  -2   3      951.28      963.41     10.13 o
  -6  -2   3     1620.73     1753.86     18.25 o
  -4  -2   3      594.12      626.63      6.27 o
  -2  -2   3     2295.41     2422.09     20.36 o
   0  -2   3     3623.56     3799.81     35.46 o
   2  -2   3      381.91      391.28      3.78 o
   4  -2   3     1395.16     1476.01     13.52 o
   6  -2   3      723.29      735.65      7.97 o
   8  -2   3       15.03       15.43      1.09 o
  10  -2   3      244.70      240.86      4.18 o
  12  -2   3       72.47       72.53      2.10 o
 -13  -1   3       11.63       12.61      1.11 o
 -11  -1   3      187.42      174.59      3.89 o
  -9  -1   3      914.51      858.16      8.79 o
  -7  -1   3      728.37      714.34      6.01 o
  -5  -1   3     1912.10     1974.34     18.26 o
  -3  -1   3     1208.35     1183.52      8.43 o
  -1  -1   3     8378.96     8872.38     81.18 o
   1  -1   3      492.30      496.05      4.01 o
   3  -1   3     1337.53     1386.64     10.89 o
   5  -1   3      700.09      706.29      5.78 o
   7  -1   3      279.50      271.09      2.58 o
   9  -1   3       51.22       53.59      1.41 o
  11  -1   3       14.46       13.29      1.07 o
  13  -1   3       24.89       25.51      2.40 o
 -14   0   3       71.15       75.85      2.70 o
 -12   0   3        8.39       10.86      1.08 o
 -10   0   3      500.31      514.53      5.52 o
  -8   0   3        0.24        0.21      0.35 o
  -6   0   3      192.25      197.51      1.84 o
  -4   0   3       39.91       47.41      0.55 o
  -2   0   3     5425.93     5732.24     40.41 o
   0   0   3     2532.20     2628.00     22.31 o
   2   0   3      598.83      593.07      5.00 o
   4   0   3      115.86      143.24      1.29 o
   6   0   3       46.08       36.20      0.64 o
   8   0   3        3.69        4.06      0.42 o
  10   0   3       29.49       28.32      1.23 o
  12   0   3       27.04       22.21      1.59 o
 -13   1   3       12.24       12.34      1.12 o
 -11   1   3      186.34      176.93      3.27 o
  -9   1   3      905.13      851.94      8.78 o
  -7   1   3      717.96      702.42      6.00 o
  -5   1   3     1914.70     1995.79     14.26 o
  -3   1   3     1163.87     1138.37      7.83 o
  -1   1   3     8282.81     8746.05     67.27 o
   1   1   3      488.74      484.71      3.85 o
   3   1   3     1324.10     1368.86     10.38 o
   5   1   3      679.98      679.21      5.70 o
   7   1   3      281.01      268.12      2.58 o
   9   1   3       54.20       55.56      1.13 o
  11   1   3       14.80       14.26      1.05 o
  13   1   3       24.87       23.27      2.31 o
 -14   2   3      216.70      224.75      5.60 o
 -12   2   3      333.11      330.96      5.47 o
 -10   2   3      274.10      264.12      4.47 o
  -8   2   3      942.41      942.32      8.63 o
  -6   2   3     1618.32     1746.50     13.92 o
  -4   2   3      593.27      631.04      4.68 o
  -2   2   3     2291.15     2425.94     17.12 o
   0   2   3     3616.57     3772.05     34.58 o
   2   2   3      385.32      393.44      3.42 o
   4   2   3     1406.95     1463.66     11.41 o
   6   2   3      726.57      729.89      6.36 o
   8   2   3       17.37       16.07      0.61 o
  10   2   3      238.81      239.48      3.48 o
  12   2   3       70.26       73.28      2.09 o
 -13   3   3       12.38       13.97      1.12 o
 -11   3   3        8.15        7.63      1.03 o
  -9   3   3       92.96       89.81      2.26 o
  -7   3   3      652.22      634.81      5.66 o
  -5   3   3     2950.60     3069.41     23.96 o
  -3   3   3     3497.47     3757.84     27.44 o
  -1   3   3     4599.57     4962.84     42.07 o
   1   3   3      529.41      569.79      4.80 o
   3   3   3      260.93      265.85      2.94 o
   5   3   3      229.72      208.39      1.99 o
   7   3   3      907.10      888.30      8.39 o
   9   3   3      301.49      296.46      3.89 o
  11   3   3       44.38       51.16      1.41 o
  13   3   3        5.18        6.46      1.74 o
 -14   4   3        5.75        5.15      2.09 o
 -12   4   3      253.27      269.71      4.68 o
 -10   4   3       57.69       58.38      1.58 o
  -8   4   3       60.13       58.91      1.00 o
  -6   4   3      119.05      114.57      1.40 o
  -4   4   3      179.56      175.96      1.50 o
  -2   4   3      143.28      142.67      1.17 o
   0   4   3     1118.78     1184.71      8.90 o
   2   4   3       48.62       42.22      0.70 o
   4   4   3       15.55       14.44      0.51 o
   6   4   3      169.59      157.38      1.86 o
   8   4   3      139.76      128.98      2.06 o
  10   4   3       36.67       32.25      1.11 o
  12   4   3      126.72      129.62      3.88 o
 -13   5   3       54.57       55.25      3.65 o
 -11   5   3      146.61      145.20      4.13 o
  -9   5   3      299.49      291.09      4.75 o
  -7   5   3      452.97      432.12      4.55 o
  -5   5   3     1563.33     1520.28     11.43 o
  -3   5   3      568.86      586.58      4.39 o
  -1   5   3     1631.31     1770.18     11.49 o
   1   5   3      865.99      854.09      6.79 o
   3   5   3      553.90      563.83      5.25 o
   5   5   3       42.29       40.05      1.28 o
   7   5   3        2.06        3.11      0.64 o
   9   5   3        1.59        2.78      0.66 o
  11   5   3      101.34      106.12      2.06 o
 -12   6   3      228.52      239.54      5.40 o
 -10   6   3       69.65       68.32      5.01 o
  -8   6   3      112.93      105.67      1.96 o
  -6   6   3      278.83      272.41      3.58 o
  -4   6   3      199.96      222.00      1.93 o
  -2   6   3      169.92      154.75      1.33 o
   0   6   3      164.65      156.65      1.46 o
   2   6   3      582.54      578.13      5.39 o
   4   6   3      928.51      909.99      9.91 o
   6   6   3      121.83      124.56      2.30 o
   8   6   3       50.41       45.75      1.68 o
  10   6   3       18.77       19.25      1.17 o
 -11   7   3       61.62       55.55      6.22 o
  -9   7   3      204.90      214.79      7.65 o
  -7   7   3      141.43      142.35      2.30 o
  -5   7   3      568.14      571.40      5.51 o
  -3   7   3      480.32      489.32      3.62 o
  -1   7   3      397.61      379.04      2.94 o
   1   7   3      655.45      662.79      5.63 o
   3   7   3      579.42      547.47      6.38 o
   5   7   3      254.37      244.50      4.03 o
   7   7   3       52.62       48.04      1.59 o
   9   7   3       83.18       89.11      2.48 o
 -10   8   3      163.62      153.77      5.77 o
  -8   8   3      198.62      201.86      4.51 o
  -6   8   3       57.24       59.63      1.52 o
  -4   8   3      359.47      328.93      3.49 o
  -2   8   3       30.33       34.06      0.86 o
   0   8   3      392.88      378.71      3.32 o
   2   8   3      260.11      271.18      3.47 o
   4   8   3       61.34       60.17      1.31 o
   6   8   3       61.89       61.24      1.82 o
   8   8   3       83.76       87.98      2.65 o
  -9   9   3      128.11      129.98      5.21 o
  -7   9   3      327.48      330.85      6.04 o
  -5   9   3      176.55      172.80      2.58 o
  -3   9   3      461.33      448.98      4.63 o
  -1   9   3      131.46      126.42      1.69 o
   1   9   3       55.92       55.26      1.27 o
   3   9   3       19.59       21.89      0.89 o
   5   9   3       21.51       22.96      1.07 o
   7   9   3       53.39       56.25      1.82 o
  -8  10   3       41.09       42.40      2.37 o
  -6  10   3       68.13       71.43      1.87 o
  -4  10   3        6.52        6.19      0.74 o
  -2  10   3      162.50      162.20      2.10 o
   0  10   3       17.71       16.80      0.86 o
   2  10   3        3.28        2.04      0.68 o
   4  10   3       82.07       84.42      2.24 o
   6  10   3      102.93      107.14      2.87 o
  -7  11   3      112.33      114.21      3.57 o
  -5  11   3       27.69       28.95      1.52 o
  -3  11   3       64.16       68.86      1.56 o
  -1  11   3      131.06      136.42      2.26 o
   1  11   3       93.42       92.15      2.33 o
   3  11   3       24.57       26.02      1.91 o
   5  11   3       40.44       35.75      2.87 o
  -4  12   3       75.80       79.69      3.98 o
   2  12   3       19.19       23.25      2.42 o
  -5 -11   4       58.51       57.21      3.64 o
  -3 -11   4       79.03       78.41      3.73 o
  -1 -11   4      117.25      117.53      4.58 o
   1 -11   4       36.36       36.56      2.67 o
  -8 -10   4       39.93       29.85      4.48 o
  -6 -10   4       23.99       21.03      1.81 o
  -4 -10   4       13.43       10.58      3.24 o
  -2 -10   4      127.88      119.84      4.42 o
   0 -10   4       22.70       19.37      2.16 o
   2 -10   4       16.07       17.78      2.12 o
   4 -10   4       16.63       19.04      2.09 o
  -7  -9   4        4.98        4.98      3.15 o
  -5  -9   4      118.27      118.42      4.00 o
  -3  -9   4      117.93      118.31      4.10 o
  -1  -9   4      163.54      161.37      5.13 o
   1  -9   4       55.54       56.99      2.94 o
   3  -9   4      141.59      134.37      4.75 o
   5  -9   4      134.89      132.73      7.84 o
   7  -9   4      128.57      132.99      4.79 o
  -8  -8   4       14.66       12.30      3.31 o
  -6  -8   4      325.90      314.87      7.96 o
  -4  -8   4      336.88      326.26      8.33 o
  -2  -8   4       50.36       53.48      2.65 o
   0  -8   4       65.57       66.01      1.50 o
   2  -8   4       64.34       60.85      2.84 o
   4  -8   4       92.10       90.22      3.57 o
   6  -8   4       16.03       14.94      1.85 o
   8  -8   4       22.52       24.18      2.37 o
 -11  -7   4       21.27       27.27      3.50 o
  -9  -7   4       16.20       18.82      3.08 o
  -7  -7   4      172.56      176.63      5.23 o
  -5  -7   4      142.46      158.61      3.65 o
  -3  -7   4      107.52      127.03      1.95 o
  -1  -7   4      223.47      249.58      3.49 o
   1  -7   4      195.00      183.38      3.37 o
   3  -7   4      404.55      381.57      9.92 o
   5  -7   4      339.30      333.62      8.79 o
   7  -7   4      205.65      209.02      6.24 o
   9  -7   4       33.81       35.35      2.98 o
 -12  -6   4       53.70       53.40      4.60 o
 -10  -6   4      121.50      128.33      6.14 o
  -8  -6   4      218.88      225.88      6.13 o
  -6  -6   4       64.64       51.74      1.76 o
  -4  -6   4        1.05        3.55      0.54 o
  -2  -6   4      706.27      631.88      6.92 o
   0  -6   4      865.38      809.19      8.59 o
   2  -6   4      212.08      218.78      2.91 o
   4  -6   4      423.09      421.64      6.14 o
   6  -6   4       34.74       31.48      1.73 o
   8  -6   4       19.90       23.98      1.84 o
  10  -6   4        0.66       -0.22      2.06 o
 -13  -5   4      120.58      128.47      4.23 o
 -11  -5   4       31.04       26.12      3.33 o
  -9  -5   4       91.05       97.54      4.91 o
  -7  -5   4      917.40      890.66     19.40 o
  -5  -5   4      128.53      128.86      2.11 o
  -3  -5   4       43.48       39.59      0.84 o
  -1  -5   4     1119.95     1211.62     14.10 o
   1  -5   4      715.64      661.69      6.72 o
   3  -5   4      340.97      336.57      3.91 o
   5  -5   4      602.33      613.78      8.56 o
   7  -5   4      159.32      152.07      3.85 o
   9  -5   4       21.14       22.00      1.89 o
  11  -5   4      280.27      303.91      5.90 o
 -14  -4   4       78.28       83.09      2.97 o
 -12  -4   4       58.26       55.13      1.75 o
 -10  -4   4      240.11      247.66      6.11 o
  -8  -4   4      299.34      286.85      4.92 o
  -6  -4   4      126.77      130.60      2.10 o
  -4  -4   4      253.42      242.52      2.76 o
  -2  -4   4      199.54      224.60      2.49 o
   0  -4   4      304.72      353.57      3.51 o
   2  -4   4        7.60        6.91      0.32 o
   4  -4   4      153.05      166.33      2.57 o
   6  -4   4      166.53      159.95      2.73 o
   8  -4   4      208.80      210.87      5.71 o
  10  -4   4       16.59       16.81      1.12 o
 -13  -3   4      154.99      153.40      3.90 o
 -11  -3   4       61.59       59.02      1.68 o
  -9  -3   4      321.53      306.81      8.10 o
  -7  -3   4      507.32      505.54      6.40 o
  -5  -3   4      224.09      229.31      2.55 o
  -3  -3   4     1981.13     1997.36     19.40 o
  -1  -3   4      782.13      825.58      7.42 o
   1  -3   4     1765.43     1920.18     16.80 o
   3  -3   4      305.45      288.65      3.21 o
   5  -3   4      414.60      388.08      4.79 o
   7  -3   4      160.33      161.49      2.77 o
   9  -3   4      195.54      192.69      3.51 o
  11  -3   4      400.88      405.03      6.59 o
 -14  -2   4       23.44       18.94      1.75 o
 -12  -2   4       67.99       66.37      1.91 o
 -10  -2   4      188.68      180.89      3.10 o
  -8  -2   4      241.47      227.29      2.78 o
  -6  -2   4      228.03      223.00      2.53 o
  -4  -2   4     1662.50     1713.93     17.77 o
  -2  -2   4     2527.19     2506.10     22.96 o
   0  -2   4     3259.47     3415.01     38.24 o
   2  -2   4       67.70       78.33      1.05 o
   4  -2   4     1137.20     1209.96     10.89 o
   6  -2   4      671.61      660.74      7.34 o
   8  -2   4      139.39      138.74      2.60 o
  10  -2   4       56.78       57.97      1.75 o
  12  -2   4       46.83       51.30      3.11 o
 -15  -1   4        7.67       10.25      2.11 o
 -13  -1   4       56.17       62.34      1.93 o
 -11  -1   4       49.11       49.69      1.58 o
  -9  -1   4      472.40      446.85      4.84 o
  -7  -1   4      933.09      971.21      8.26 o
  -5  -1   4      506.38      493.36      4.80 o
  -3  -1   4      475.86      489.74      4.12 o
  -1  -1   4     3013.43     3240.08     26.09 o
   1  -1   4     3836.89     3946.90     34.19 o
   3  -1   4      578.50      530.53      4.75 o
   5  -1   4     1163.70     1196.14      9.38 o
   7  -1   4      813.73      813.29      8.56 o
   9  -1   4      192.19      186.73      3.38 o
  11  -1   4       38.71       40.53      1.55 o
 -14   0   4      362.57      358.41      6.08 o
 -12   0   4      311.81      311.94      5.21 o
 -10   0   4      103.52      119.41      1.69 o
  -8   0   4       91.40       71.57      0.99 o
  -6   0   4      594.94      606.96      5.15 o
  -4   0   4      562.91      638.89      4.67 o
  -2   0   4     3087.79     3200.11     25.34 o
   0   0   4     3480.26     3647.98     30.89 o
   2   0   4       67.69       69.55      0.81 o
   4   0   4      735.66      754.52      5.83 o
   6   0   4     1052.42     1056.27      8.69 o
   8   0   4       25.89       23.93      0.67 o
  10   0   4        4.54        3.78      0.81 o
  12   0   4      105.86      106.98      4.49 o
 -15   1   4        7.37        8.05      2.13 o
 -13   1   4       56.35       58.23      1.88 o
 -11   1   4       49.63       50.31      2.03 o
  -9   1   4      473.94      454.70      4.84 o
  -7   1   4      949.86      999.61      9.17 o
  -5   1   4      525.99      514.39      3.85 o
  -3   1   4      489.96      499.43      4.07 o
  -1   1   4     3095.22     3287.33     28.59 o
   1   1   4     3894.16     3972.58     38.20 o
   3   1   4      583.05      531.11      4.26 o
   5   1   4     1149.65     1178.33      9.31 o
   7   1   4      803.23      799.08      7.32 o
   9   1   4      187.36      189.41      2.93 o
  11   1   4       36.93       39.42      1.53 o
 -14   2   4       21.47       22.42      1.74 o
 -12   2   4       69.14       69.04      1.88 o
 -10   2   4      196.16      187.41      2.94 o
  -8   2   4      255.30      241.43      2.40 o
  -6   2   4      216.29      212.88      1.85 o
  -4   2   4     1648.65     1693.78     12.95 o
  -2   2   4     2550.75     2498.07     20.82 o
   0   2   4     3248.83     3429.59     34.65 o
   2   2   4       68.15       77.65      1.01 o
   4   2   4     1138.32     1197.82      9.72 o
   6   2   4      672.84      651.33      5.98 o
   8   2   4      143.33      139.16      1.95 o
  10   2   4       57.68       58.79      1.38 o
 -13   3   4      155.23      155.29      3.74 o
 -11   3   4       61.53       57.46      1.64 o
  -9   3   4      315.09      301.00      4.35 o
  -7   3   4      494.06      486.75      4.85 o
  -5   3   4      211.30      215.77      1.76 o
  -3   3   4     1965.01     1980.16     15.95 o
  -1   3   4      795.18      831.62      7.52 o
   1   3   4     1724.25     1869.78     17.36 o
   3   3   4      321.91      305.80      2.94 o
   5   3   4      424.83      396.22      3.59 o
   7   3   4      155.27      157.07      1.90 o
   9   3   4      195.75      190.93      2.76 o
  11   3   4      404.20      403.09      6.55 o
 -14   4   4       78.34       88.04      4.65 o
 -12   4   4       58.43       59.06      1.73 o
 -10   4   4      235.41      247.79      4.15 o
  -8   4   4      309.05      291.62      3.35 o
  -6   4   4      132.00      137.62      1.83 o
  -4   4   4      248.37      236.83      2.21 o
  -2   4   4      208.49      234.63      2.29 o
   0   4   4      295.68      343.68      3.42 o
   2   4   4        8.21        6.84      0.38 o
   4   4   4      154.43      164.61      1.87 o
   6   4   4      165.65      157.77      1.89 o
   8   4   4      207.37      207.94      2.94 o
  10   4   4       16.25       15.51      0.89 o
 -13   5   4      120.43      122.54      4.34 o
 -11   5   4       30.48       31.94      1.69 o
  -9   5   4       91.92       90.81      2.52 o
  -7   5   4      928.03      879.09      9.19 o
  -5   5   4      137.23      134.81      1.51 o
  -3   5   4       36.82       33.85      0.65 o
  -1   5   4     1153.39     1225.71     10.46 o
   1   5   4      715.35      659.32      6.11 o
   3   5   4      335.27      332.03      3.51 o
   5   5   4      595.36      610.80      6.87 o
   7   5   4      164.54      161.27      2.76 o
   9   5   4       21.12       19.94      1.21 o
  11   5   4      276.47      286.25      5.04 o
 -12   6   4       57.09       59.45      2.39 o
 -10   6   4      115.75      114.90      3.15 o
  -8   6   4      215.50      210.53      2.99 o
  -6   6   4       71.50       58.07      1.17 o
  -4   6   4        1.35        3.48      0.33 o
  -2   6   4      708.76      635.91      5.22 o
   0   6   4      863.54      807.99      6.72 o
   2   6   4      212.86      216.14      2.46 o
   4   6   4      423.86      422.69      5.32 o
   6   6   4       35.53       32.76      1.23 o
   8   6   4       18.84       20.53      1.19 o
  10   6   4        0.77        1.91      0.88 o
 -11   7   4       21.97       19.49      2.59 o
  -9   7   4       15.89       16.87      1.84 o
  -7   7   4      169.15      163.17      2.76 o
  -5   7   4      149.22      156.23      1.86 o
  -3   7   4      114.96      132.31      1.41 o
  -1   7   4      219.22      241.43      2.33 o
   1   7   4      182.87      170.52      1.93 o
   3   7   4      420.13      398.08      5.34 o
   5   7   4      339.07      338.31      5.35 o
   7   7   4      203.40      214.38      3.87 o
   9   7   4       33.41       36.13      2.80 o
  -8   8   4       17.21       15.80      1.11 o
  -6   8   4      327.69      307.68      4.66 o
  -4   8   4      338.63      323.76      3.47 o
  -2   8   4       52.88       56.08      1.12 o
   0   8   4       62.77       63.78      1.25 o
   2   8   4       63.85       59.50      1.32 o
   4   8   4       92.23       95.68      1.74 o
   6   8   4       15.19       16.12      1.13 o
   8   8   4       22.96       23.02      1.42 o
  -7   9   4        4.15        5.37      0.95 o
  -5   9   4      119.75      118.89      2.60 o
  -3   9   4      119.08      118.13      2.06 o
  -1   9   4      167.77      164.01      2.43 o
   1   9   4       60.14       63.23      1.41 o
   3   9   4      144.81      143.38      2.28 o
   5   9   4      128.15      131.57      2.23 o
   7   9   4      126.54      141.32      3.39 o
  -8  10   4       41.98       38.13      2.44 o
  -6  10   4       26.46       27.26      1.12 o
  -4  10   4       12.41       12.35      0.89 o
  -2  10   4      126.08      122.78      2.09 o
   0  10   4       21.66       20.18      0.94 o
   2  10   4       16.56       18.96      0.94 o
   4  10   4       16.44       19.60      1.32 o
   6  10   4       33.32       27.55      2.66 o
  -7  11   4        5.81        2.09      2.04 o
  -5  11   4       59.19       63.68      2.85 o
  -3  11   4       82.18       88.31      2.22 o
  -1  11   4      123.82      123.60      2.15 o
   1  11   4       37.53       38.08      1.26 o
   3  11   4      300.41      325.43      9.99 o
  -4  12   4        2.72        5.96      1.85 o
  -2  12   4        2.59        2.29      1.63 o
   0  12   4       55.55       56.46      3.37 o
   2  12   4      273.52      293.81      9.33 o
  -5 -11   5       49.83       52.99      3.61 o
  -3 -11   5       61.09       52.85      3.21 o
  -1 -11   5       52.43       48.40      3.07 o
  -8 -10   5       78.32       83.83      6.11 o
  -6 -10   5      308.11      314.97      8.54 o
  -4 -10   5      111.47      106.02      4.03 o
  -2 -10   5      165.73      158.83      5.26 o
   0 -10   5      132.39      123.90      4.69 o
   2 -10   5       67.18       68.73      3.39 o
   4 -10   5       45.16       50.26      3.04 o
  -7  -9   5       39.41       33.36      1.85 o
  -5  -9   5       40.95       41.26      2.71 o
  -3  -9   5      236.23      241.09      6.83 o
  -1  -9   5      672.76      657.35     16.36 o
   1  -9   5      485.26      454.89     11.89 o
   3  -9   5      158.04      160.75      5.22 o
   5  -9   5      130.50      130.48      4.78 o
  -8  -8   5       95.18      112.90      6.33 o
  -6  -8   5      170.19      173.83      4.94 o
  -4  -8   5      330.50      311.69      8.00 o
  -2  -8   5      537.45      496.20     12.15 o
   0  -8   5      505.30      505.21     10.20 o
   2  -8   5       16.64       17.99      1.82 o
   4  -8   5       90.68       90.17      3.72 o
   6  -8   5        3.29        1.41      1.56 o
 -11  -7   5       35.46       38.07      3.89 o
  -9  -7   5      112.30      114.01      6.01 o
  -7  -7   5      117.11      112.85      4.02 o
  -5  -7   5      339.85      325.18      6.62 o
  -3  -7   5       21.54       22.55      1.06 o
  -1  -7   5        2.56        2.34      0.62 o
   1  -7   5      291.19      290.48      4.16 o
   3  -7   5      263.01      252.20      6.94 o
   5  -7   5       31.13       27.97      2.15 o
   7  -7   5       10.18        9.27      3.02 o
 -12  -6   5      149.18      149.50      7.21 o
 -10  -6   5      756.91      724.26     22.15 o
  -8  -6   5      101.87      109.44      4.00 o
  -6  -6   5      195.23      202.13      3.67 o
  -4  -6   5      924.53      927.87     10.04 o
  -2  -6   5      118.35      101.79      1.66 o
   0  -6   5       93.19       78.58      1.46 o
   2  -6   5      397.90      385.46      4.73 o
   4  -6   5      106.57       98.87      2.90 o
   6  -6   5      145.83      144.22      3.77 o
   8  -6   5      155.66      160.64     11.34 o
 -13  -5   5      217.87      225.54      6.07 o
 -11  -5   5      111.12      119.30      5.77 o
  -9  -5   5       18.18       13.40      2.29 o
  -7  -5   5      273.59      275.87      4.65 o
  -5  -5   5       83.33      108.86      1.47 o
  -3  -5   5      702.85      751.52      8.09 o
  -1  -5   5      410.08      413.60      4.54 o
   1  -5   5      443.36      425.99      5.57 o
   3  -5   5     1788.83     1742.18     20.66 o
   5  -5   5      791.97      779.06     10.71 o
   7  -5   5      129.24      134.89      3.59 o
   9  -5   5       59.06       56.40      5.05 o
 -14  -4   5        4.69        6.31      1.92 o
 -12  -4   5       27.77       28.92      1.31 o
 -10  -4   5        9.79        6.96      1.03 o
  -8  -4   5     1331.06     1324.75     20.07 o
  -6  -4   5     1701.72     1697.73     20.64 o
  -4  -4   5     1573.65     1569.94     16.44 o
  -2  -4   5     1472.95     1556.69     14.41 o
   0  -4   5     1395.26     1460.98     14.83 o
   2  -4   5      677.84      690.80      9.35 o
   4  -4   5      210.21      198.92      2.79 o
   6  -4   5      106.07      107.09      2.12 o
   8  -4   5      197.15      187.49      5.50 o
  10  -4   5       48.56       47.40      3.28 o
 -13  -3   5      115.98      119.85      2.75 o
 -11  -3   5        2.73        3.56      0.79 o
  -9  -3   5      300.29      268.13      6.50 o
  -7  -3   5      138.14      141.15      1.79 o
  -5  -3   5      782.05      802.13      8.63 o
  -3  -3   5       44.29       40.02      0.73 o
  -1  -3   5     2183.02     2268.60     22.18 o
   1  -3   5      708.29      684.73      6.96 o
   3  -3   5      748.65      772.11      7.19 o
   5  -3   5      102.98      107.24      1.88 o
   7  -3   5      365.33      360.52      6.83 o
   9  -3   5       15.51       17.73      1.10 o
  11  -3   5       17.37       17.82      3.24 o
 -14  -2   5        2.85        1.66      1.31 o
 -12  -2   5      225.29      224.93      4.04 o
 -10  -2   5       51.83       57.88      1.47 o
  -8  -2   5      444.71      435.84      4.26 o
  -6  -2   5      903.97      898.36      9.59 o
  -4  -2   5     2935.03     2968.14     28.77 o
  -2  -2   5     1887.72     2004.25     25.61 o
   0  -2   5      336.17      356.33      3.37 o
   2  -2   5        0.46        2.70      0.37 o
   4  -2   5       75.88       80.77      1.06 o
   6  -2   5       13.12       12.96      0.61 o
   8  -2   5      223.94      215.41      3.68 o
  10  -2   5       12.12       12.61      1.03 o
 -15  -1   5       23.66       26.91      2.86 o
 -13  -1   5      245.78      246.00      4.47 o
 -11  -1   5       79.65       81.14      2.18 o
  -9  -1   5      945.67      934.65      9.60 o
  -7  -1   5      159.44      154.34      1.55 o
  -5  -1   5     1570.74     1563.59     12.76 o
  -3  -1   5      864.67      856.25      6.74 o
  -1  -1   5     1438.02     1389.89     15.70 o
   1  -1   5     1166.22     1125.46      9.72 o
   3  -1   5     1899.50     1881.86     16.31 o
   5  -1   5      861.18      865.61      7.24 o
   7  -1   5      567.84      545.34      6.78 o
   9  -1   5       36.30       35.26      1.32 o
  11  -1   5       14.71       15.35      1.99 o
 -14   0   5        0.62        0.21      0.94 o
 -12   0   5      134.37      124.65      2.68 o
 -10   0   5      187.33      175.44      2.23 o
  -8   0   5     2757.83     2744.15     25.97 o
  -6   0   5      487.93      495.95      3.99 o
  -4   0   5      394.22      368.16      2.90 o
  -2   0   5     6591.17     6833.07     56.35 o
   0   0   5     6332.92     6453.38     66.58 o
   2   0   5     3057.74     3185.69     28.40 o
   4   0   5       77.77       91.50      1.05 o
   6   0   5       53.62       58.96      0.87 o
   8   0   5      331.43      307.44      4.92 o
  10   0   5       26.76       27.42      1.26 o
 -15   1   5       24.04       24.54      2.71 o
 -13   1   5      250.25      253.36      4.49 o
 -11   1   5       81.64       81.00      1.76 o
  -9   1   5      943.79      944.67      9.61 o
  -7   1   5      158.44      155.13      1.47 o
  -5   1   5     1558.44     1552.37     11.62 o
  -3   1   5      857.92      845.92      6.44 o
  -1   1   5     1443.47     1378.52     14.20 o
   1   1   5     1149.50     1107.87     11.83 o
   3   1   5     1903.62     1892.71     14.63 o
   5   1   5      887.72      883.49      7.27 o
   7   1   5      576.12      560.95      5.74 o
   9   1   5       35.07       33.37      1.51 o
  11   1   5       14.49       14.43      1.95 o
 -14   2   5        3.33        2.40      1.81 o
 -12   2   5      221.55      220.71      4.00 o
 -10   2   5       56.14       62.80      1.50 o
  -8   2   5      445.51      436.76      3.90 o
  -6   2   5      930.49      907.22      7.00 o
  -4   2   5     2947.40     2935.00     22.70 o
  -2   2   5     1858.29     1954.89     15.82 o
   0   2   5      341.51      360.06      3.49 o
   2   2   5        0.51        1.21      0.37 o
   4   2   5       73.10       75.75      0.95 o
   6   2   5       12.41       12.58      0.55 o
   8   2   5      223.16      208.88      2.89 o
  10   2   5       12.42       16.54      1.32 o
 -13   3   5      114.91      119.11      2.68 o
 -11   3   5        3.02        2.61      0.80 o
  -9   3   5      297.32      272.21      4.38 o
  -7   3   5      139.51      139.13      1.32 o
  -5   3   5      791.93      815.65      6.59 o
  -3   3   5       45.95       41.28      0.64 o
  -1   3   5     2166.47     2282.33     21.88 o
   1   3   5      718.64      692.96      6.87 o
   3   3   5      746.29      770.02      6.81 o
   5   3   5       97.39      101.96      1.27 o
   7   3   5      353.65      347.54      4.10 o
   9   3   5       15.93       16.63      1.06 o
  11   3   5       15.75       14.89      3.10 o
 -14   4   5        4.07        6.09      1.93 o
 -12   4   5       25.59       27.69      1.39 o
 -10   4   5       12.19        9.36      0.78 o
  -8   4   5     1307.89     1279.14     14.37 o
  -6   4   5     1693.11     1670.28     14.64 o
  -4   4   5     1574.77     1568.63     13.10 o
  -2   4   5     1459.04     1539.08     13.18 o
   0   4   5     1390.26     1453.72     14.17 o
   2   4   5      675.91      671.26      6.30 o
   4   4   5      216.01      207.08      2.36 o
   6   4   5      106.68      103.03      1.83 o
   8   4   5      197.59      195.72      3.07 o
  10   4   5       48.33       48.27      1.77 o
 -13   5   5      217.11      223.25      6.29 o
 -11   5   5      111.63      112.50      3.12 o
  -9   5   5       17.35       12.08      0.89 o
  -7   5   5      272.35      269.10      3.17 o
  -5   5   5       82.88      107.30      1.26 o
  -3   5   5      703.78      749.91      6.84 o
  -1   5   5      405.41      405.89      3.91 o
   1   5   5      438.35      419.31      3.93 o
   3   5   5     1775.51     1733.01     16.41 o
   5   5   5      795.14      766.45      9.24 o
   7   5   5      128.17      134.16      2.85 o
   9   5   5       62.55       58.60      1.90 o
  11   5   5       74.06       73.07      3.65 o
 -12   6   5      152.28      153.05      4.87 o
 -10   6   5      765.59      710.56     12.55 o
  -8   6   5      103.54      108.50      2.38 o
  -6   6   5      195.39      200.58      3.05 o
  -4   6   5      914.15      918.80      8.84 o
  -2   6   5      120.45      102.94      1.39 o
   0   6   5      101.03       85.38      1.18 o
   2   6   5      393.20      378.96      4.00 o
   4   6   5      109.28      104.87      2.06 o
   6   6   5      144.02      144.89      2.66 o
   8   6   5      155.79      162.46      3.30 o
  10   6   5       13.27       10.82      1.97 o
 -11   7   5       35.77       33.29      2.49 o
  -9   7   5      113.44      118.81      3.17 o
  -7   7   5      118.39      114.00      2.05 o
  -5   7   5      343.22      334.21      4.68 o
  -3   7   5       20.18       21.17      0.93 o
  -1   7   5        1.58        0.79      0.42 o
   1   7   5      299.96      296.41      2.98 o
   3   7   5      253.87      253.55      4.22 o
   5   7   5       30.76       30.78      1.36 o
   7   7   5       10.06        9.00      1.04 o
   9   7   5       88.88       82.02      4.06 o
  -8   8   5       90.30       96.55      2.78 o
  -6   8   5      168.61      166.65      2.62 o
  -4   8   5      318.81      303.65      3.87 o
  -2   8   5      533.43      488.23      5.82 o
   0   8   5      508.91      493.28      4.94 o
   2   8   5       15.04       15.08      0.80 o
   4   8   5       93.76       94.40      2.01 o
   6   8   5        3.58        3.79      0.98 o
   8   8   5       17.97        9.50      1.98 o
  -9   9   5      127.07      123.33      5.34 o
  -7   9   5       39.97       36.95      1.77 o
  -5   9   5       39.34       42.75      1.51 o
  -3   9   5      231.97      243.68      3.29 o
  -1   9   5      669.50      682.97      7.87 o
   1   9   5      480.94      472.55      5.72 o
   3   9   5      150.12      152.58      2.47 o
   5   9   5      132.52      139.72      2.36 o
   7   9   5       54.89       56.70      3.18 o
  -8  10   5       79.49       79.10      6.22 o
  -6  10   5      310.89      323.24      8.32 o
  -4  10   5      110.39      107.70      2.44 o
  -2  10   5      163.35      160.13      2.49 o
   0  10   5      130.66      127.84      2.23 o
   2  10   5       64.07       69.06      1.61 o
   4  10   5       45.40       49.61      1.74 o
  -7  11   5       30.57       38.06      3.15 o
  -5  11   5       50.26       57.95      2.40 o
  -3  11   5       61.79       61.95      2.12 o
  -1  11   5       50.43       49.79      1.50 o
   1  11   5       76.83       81.87      3.91 o
   3  11   5       51.41       51.03      3.36 o
  -4  12   5        4.89       10.00      2.13 o
  -2  12   5        6.66        7.23      1.79 o
   0  12   5       45.30       37.44      2.80 o
  -6 -10   6       50.36       51.58      2.71 o
  -4 -10   6      376.67      381.51     11.52 o
  -2 -10   6      168.62      173.22      5.73 o
   0 -10   6       82.50       86.04      3.99 o
   2 -10   6      248.91      256.23      7.72 o
  -7  -9   6       49.22       46.14      2.32 o
  -5  -9   6      297.93      275.28      7.79 o
  -3  -9   6      140.71      128.40      4.94 o
  -1  -9   6        6.67        6.83      1.69 o
   1  -9   6       14.99       17.19      2.12 o
   3  -9   6      211.83      206.30      6.67 o
   5  -9   6       12.22        9.34      3.05 o
  -8  -8   6      214.48      225.76     10.04 o
  -6  -8   6       24.10       26.87      1.94 o
  -4  -8   6      328.60      328.96      8.81 o
  -2  -8   6      197.36      189.86      5.59 o
   0  -8   6       84.63       85.89      3.45 o
   2  -8   6        1.96        3.12      1.71 o
   4  -8   6       44.21       45.31      2.78 o
   6  -8   6      153.01      155.81      5.32 o
 -11  -7   6       46.23       49.79      4.26 o
  -9  -7   6       67.71       81.50      4.79 o
  -7  -7   6       60.73       62.25      2.07 o
  -5  -7   6      439.73      431.26      8.44 o
  -3  -7   6      173.17      171.02      5.07 o
  -1  -7   6      274.68      275.18      3.94 o
   1  -7   6      122.59      127.76      2.79 o
   3  -7   6       43.91       42.37      2.57 o
   5  -7   6       15.54       16.99      1.94 o
   7  -7   6       55.80       55.42      3.90 o
 -12  -6   6      145.51      141.59      6.89 o
 -10  -6   6       28.54       24.39      3.25 o
  -8  -6   6      496.47      506.63      9.68 o
  -6  -6   6     1018.32     1028.80     18.28 o
  -4  -6   6       88.40      102.17      1.94 o
  -2  -6   6        4.21        5.50      0.60 o
   0  -6   6      591.33      590.27      7.61 o
   2  -6   6      812.18      764.90     12.99 o
   4  -6   6      225.10      230.88      5.20 o
   6  -6   6      289.13      287.40      9.62 o
   8  -6   6       52.97       48.69      3.73 o
 -13  -5   6       74.37       77.16      4.98 o
 -11  -5   6      225.86      224.49      8.65 o
  -9  -5   6      284.62      275.75      6.49 o
  -7  -5   6      170.27      168.56      3.16 o
  -5  -5   6      181.86      187.75      2.36 o
  -3  -5   6      260.75      257.00      3.09 o
  -1  -5   6      272.40      231.67      2.69 o
   1  -5   6       48.72       40.72      1.04 o
   3  -5   6      192.69      187.28      3.23 o
   5  -5   6       34.00       32.85      2.44 o
   7  -5   6      179.90      175.83      6.96 o
   9  -5   6      126.42      129.60      6.56 o
 -14  -4   6       70.85       69.25      4.10 o
 -12  -4   6      292.51      290.63      5.03 o
 -10  -4   6      399.81      382.26      9.18 o
  -8  -4   6      110.42      107.34      2.78 o
  -6  -4   6      193.79      212.76      2.56 o
  -4  -4   6      539.16      529.98      6.27 o
  -2  -4   6     1901.58     1958.70     18.35 o
   0  -4   6      276.92      287.59      3.40 o
   2  -4   6       81.05       86.63      1.64 o
   4  -4   6      419.30      394.97      5.76 o
   6  -4   6       57.00       58.52      2.30 o
   8  -4   6       46.43       48.46      1.78 o
  10  -4   6       26.06       30.42      3.46 o
 -13  -3   6       14.29       16.46      1.15 o
 -11  -3   6       19.11       21.14      1.11 o
  -9  -3   6       42.12       37.65      1.89 o
  -7  -3   6       49.52       51.18      0.95 o
  -5  -3   6      440.37      447.92      4.95 o
  -3  -3   6       56.16       59.80      0.97 o
  -1  -3   6      411.22      399.61      4.20 o
   1  -3   6      795.86      791.02      8.40 o
   3  -3   6       71.27       66.65      1.26 o
   5  -3   6       63.47       64.88      1.60 o
   7  -3   6      326.29      307.34      5.02 o
   9  -3   6       82.46       90.62      5.56 o
 -14  -2   6       91.88       88.42      3.26 o
 -12  -2   6      144.60      144.63      2.99 o
 -10  -2   6      168.31      162.43      2.99 o
  -8  -2   6       93.79       83.36      1.19 o
  -6  -2   6     1344.55     1340.79     14.05 o
  -4  -2   6      487.46      517.41      4.62 o
  -2  -2   6      906.29      886.84     11.60 o
   0  -2   6      748.82      717.34      6.28 o
   2  -2   6      576.77      589.83      5.95 o
   4  -2   6      188.78      185.70      2.05 o
   6  -2   6       48.20       43.90      1.05 o
   8  -2   6      346.76      349.21      5.60 o
  10  -2   6       55.44       55.67      4.23 o
 -15  -1   6       29.49       33.91      3.10 o
 -13  -1   6       52.35       54.15      1.86 o
 -11  -1   6      150.35      151.84      2.91 o
  -9  -1   6      264.83      259.65      3.04 o
  -7  -1   6      110.71      112.60      1.25 o
  -5  -1   6      999.01      991.18      7.47 o
  -3  -1   6      250.22      261.31      2.31 o
  -1  -1   6      954.41      982.31      8.56 o
   1  -1   6       83.02      104.18      1.60 o
   3  -1   6      156.55      147.05      1.71 o
   5  -1   6      381.61      393.60      3.45 o
   7  -1   6        9.46       10.14      0.77 o
   9  -1   6       46.72       49.34      2.85 o
 -14   0   6        5.54        6.25      1.04 o
 -12   0   6        8.44       10.28      0.97 o
 -10   0   6     1148.66     1140.34     12.42 o
  -8   0   6     1216.71     1167.55     11.81 o
  -6   0   6     1123.71     1072.25      8.37 o
  -4   0   6        0.16        1.67      0.35 o
  -2   0   6       81.55       73.80      0.91 o
   0   0   6        1.48        5.56      0.75 o
   2   0   6      255.23      223.22      2.67 o
   4   0   6     1279.78     1244.48     10.18 o
   6   0   6      115.15      113.93      1.41 o
   8   0   6      125.25      123.75      3.40 o
  10   0   6       22.08       21.53      2.16 o
 -13   1   6       51.99       55.77      1.83 o
 -11   1   6      150.68      142.72      2.85 o
  -9   1   6      274.13      270.00      3.34 o
  -7   1   6      111.36      114.87      1.19 o
  -5   1   6      989.95      979.37      7.48 o
  -3   1   6      249.36      258.71      2.27 o
  -1   1   6      946.07      971.84      9.59 o
   1   1   6       84.39      104.35      1.59 o
   3   1   6      165.51      158.69      1.55 o
   5   1   6      378.84      391.65      3.48 o
   7   1   6        9.93       10.59      0.60 o
   9   1   6       48.02       47.42      2.76 o
 -14   2   6       91.16       89.26      3.13 o
 -12   2   6      146.19      151.41      3.00 o
 -10   2   6      163.66      156.46      3.29 o
  -8   2   6       85.10       75.72      1.01 o
  -6   2   6     1330.45     1329.69     10.70 o
  -4   2   6      504.82      526.09      4.19 o
  -2   2   6      923.61      892.73      8.20 o
   0   2   6      766.77      724.82      7.65 o
   2   2   6      580.97      589.67      6.40 o
   4   2   6      190.78      189.76      1.87 o
   6   2   6       52.46       47.04      1.19 o
   8   2   6      344.11      355.06      4.47 o
  10   2   6       56.15       54.35      2.93 o
 -13   3   6       14.97       17.23      1.17 o
 -11   3   6       19.30       20.36      1.09 o
  -9   3   6       45.69       39.45      1.03 o
  -7   3   6       45.99       47.40      0.76 o
  -5   3   6      443.20      446.46      4.06 o
  -3   3   6       56.54       59.85      0.84 o
  -1   3   6      407.50      399.06      4.14 o
   1   3   6      796.74      785.62      8.39 o
   3   3   6       67.57       61.54      1.02 o
   5   3   6       58.11       60.63      1.35 o
   7   3   6      337.49      318.02      4.94 o
   9   3   6       83.13       88.65      2.25 o
 -14   4   6       71.98       75.15      4.33 o
 -12   4   6      293.63      296.47      4.99 o
 -10   4   6      395.23      381.59      5.23 o
  -8   4   6      119.39      113.67      1.65 o
  -6   4   6      193.96      211.84      1.98 o
  -4   4   6      540.75      534.86      4.95 o
  -2   4   6     1887.61     1917.59     18.15 o
   0   4   6      282.53      297.36      3.40 o
   2   4   6       73.69       76.58      1.21 o
   4   4   6      404.82      382.52      4.96 o
   6   4   6       57.37       57.56      1.55 o
   8   4   6       44.75       46.34      1.44 o
  10   4   6       25.90       23.27      2.96 o
 -13   5   6       74.51       82.75      3.44 o
 -11   5   6      221.13      212.27      4.71 o
  -9   5   6      284.87      262.70      3.50 o
  -7   5   6      172.29      163.84      2.20 o
  -5   5   6      182.57      190.61      2.01 o
  -3   5   6      260.42      252.39      2.75 o
  -1   5   6      274.44      232.11      2.33 o
   1   5   6       50.97       42.73      0.90 o
   3   5   6      201.19      198.61      2.62 o
   5   5   6       33.52       32.52      1.23 o
   7   5   6      178.81      172.14      4.98 o
   9   5   6      123.43      123.50      2.85 o
 -12   6   6      141.60      140.94      4.42 o
 -10   6   6       25.88       22.06      1.27 o
  -8   6   6      501.91      507.47      6.16 o
  -6   6   6     1010.27     1000.24     12.82 o
  -4   6   6       97.22      109.71      1.58 o
  -2   6   6        6.28        7.94      0.51 o
   0   6   6      599.61      589.34      5.44 o
   2   6   6      829.02      789.52      9.20 o
   4   6   6      232.78      232.73      3.66 o
   6   6   6      294.69      286.65      4.43 o
   8   6   6       53.22       57.45      2.07 o
  10   6   6        6.75        5.30      1.73 o
 -11   7   6       48.98       51.19      2.85 o
  -9   7   6       68.95       70.76      2.36 o
  -7   7   6       58.19       62.82      1.48 o
  -5   7   6      444.43      435.65      5.96 o
  -3   7   6      171.63      171.64      3.00 o
  -1   7   6      273.24      275.76      2.83 o
   1   7   6      121.59      126.07      1.94 o
   3   7   6       46.12       45.21      1.56 o
   5   7   6       16.69       15.26      1.13 o
   7   7   6       58.26       60.17      2.85 o
   9   7   6       20.70       18.07      2.24 o
 -10   8   6      154.55      158.96      6.19 o
  -8   8   6      215.34      212.07      4.50 o
  -6   8   6       20.84       23.17      1.34 o
  -4   8   6      340.04      342.54      4.28 o
  -2   8   6      196.10      188.43      2.69 o
   0   8   6       77.98       81.30      1.60 o
   2   8   6        3.03        4.48      0.69 o
   4   8   6       40.93       39.96      1.45 o
   6   8   6      149.33      154.96      3.27 o
   8   8   6       74.30       77.03      4.27 o
  -9   9   6       68.80       66.83      3.91 o
  -7   9   6       48.55       48.79      1.53 o
  -5   9   6      299.15      292.66      3.83 o
  -3   9   6      141.78      133.36      2.18 o
  -1   9   6        6.86        6.02      0.76 o
   1   9   6       14.75       19.21      0.93 o
   3   9   6      214.71      218.59      3.19 o
   5   9   6       13.55       12.75      0.94 o
  -8  10   6       62.54       62.96      3.90 o
  -6  10   6       46.33       50.21      1.70 o
  -4  10   6      381.25      396.76      5.40 o
  -2  10   6      176.34      184.55      2.79 o
   0  10   6       88.10       97.32      2.04 o
   2  10   6      251.42      262.60      3.71 o
   4  10   6       55.44       58.40      2.11 o
  -5  11   6       54.15       58.06      3.66 o
  -3  11   6      108.04      119.41      4.67 o
  -1  11   6       10.15       14.93      1.17 o
   1  11   6       13.52       10.56      1.48 o
  -2  12   6       16.51       20.29      2.46 o
   0  12   6       45.16       54.75      3.50 o
  -6 -10   7       34.57       37.14      2.50 o
  -4 -10   7       37.55       31.17      3.49 o
  -2 -10   7       71.81       77.44      6.23 o
   0 -10   7      200.14      197.40      6.38 o
  -7  -9   7       44.31       41.49      3.42 o
  -5  -9   7       29.99       27.53      2.17 o
  -3  -9   7      187.91      178.97      5.65 o
  -1  -9   7      125.93      116.52      4.43 o
   1  -9   7       42.96       44.28      2.87 o
   3  -9   7       38.65       49.46      3.15 o
   5  -9   7       16.52       12.49      3.43 o
  -8  -8   7       83.00       76.59      5.79 o
  -6  -8   7      187.98      189.09      5.73 o
  -4  -8   7      313.31      306.30      8.18 o
  -2  -8   7      474.33      478.56     12.19 o
   0  -8   7      320.56      308.90      8.60 o
   2  -8   7      350.92      343.13      9.43 o
   4  -8   7      151.41      152.05      5.31 o
   6  -8   7       51.26       51.93      3.14 o
 -11  -7   7      107.73      115.82      6.26 o
  -9  -7   7      248.02      255.79      9.43 o
  -7  -7   7      115.69      113.90      3.09 o
  -5  -7   7      334.19      320.15      6.51 o
  -3  -7   7      534.83      493.22     12.05 o
  -1  -7   7      194.96      171.45      3.58 o
   1  -7   7       67.81       60.53      3.00 o
   3  -7   7       50.47       54.32      2.87 o
   5  -7   7      130.15      125.12      4.69 o
   7  -7   7       83.95       79.80      4.84 o
 -12  -6   7       70.93       83.23      5.30 o
 -10  -6   7        2.32        2.56      2.34 o
  -8  -6   7      221.15      218.30      5.26 o
  -6  -6   7      307.63      308.66      6.35 o
  -4  -6   7      235.04      255.31      3.90 o
  -2  -6   7      359.14      378.81      4.68 o
   0  -6   7      391.33      392.17      5.19 o
   2  -6   7      183.18      176.58      6.78 o
   4  -6   7      471.49      445.92     11.48 o
   6  -6   7      151.73      154.86      5.25 o
   8  -6   7       21.46       17.95      2.65 o
 -13  -5   7       48.99       47.19      3.46 o
 -11  -5   7       85.01       88.78      2.91 o
  -9  -5   7      273.24      271.62      6.68 o
  -7  -5   7      173.93      170.83      3.80 o
  -5  -5   7      379.76      381.22      5.41 o
  -3  -5   7      644.66      614.95      7.96 o
  -1  -5   7        0.83        0.13      0.53 o
   1  -5   7       89.48       84.66      1.60 o
   3  -5   7      166.09      159.28      2.92 o
   5  -5   7       35.14       37.87      2.02 o
   7  -5   7       22.86       25.02      2.11 o
   9  -5   7       29.13       29.35      3.80 o
 -14  -4   7        1.07       -0.35      1.66 o
 -12  -4   7       44.53       46.93      1.60 o
 -10  -4   7       21.13       20.16      2.76 o
  -8  -4   7       16.38       16.83      2.12 o
  -6  -4   7      103.23      104.45      1.54 o
  -4  -4   7      126.12      124.89      1.63 o
  -2  -4   7      881.22      875.02      9.39 o
   0  -4   7     1222.42     1193.76     12.53 o
   2  -4   7     1438.26     1389.88     14.63 o
   4  -4   7     1002.23     1003.18     13.69 o
   6  -4   7      135.78      140.14      3.72 o
   8  -4   7       21.34       23.97      2.13 o
 -13  -3   7       37.89       33.01      1.49 o
 -11  -3   7       36.28       40.38      1.54 o
  -9  -3   7       92.11       91.37      2.99 o
  -7  -3   7      575.63      540.07      5.96 o
  -5  -3   7     2143.57     2133.30     20.73 o
  -3  -3   7      936.81      932.68      9.27 o
  -1  -3   7     1951.16     1996.17     20.50 o
   1  -3   7        2.94        4.32      0.59 o
   3  -3   7       57.04       57.16      1.19 o
   5  -3   7      321.41      322.39      5.03 o
   7  -3   7       92.00       82.61      3.42 o
   9  -3   7       22.74       22.38      2.11 o
 -14  -2   7       37.56       33.64      2.19 o
 -12  -2   7       15.09       14.50      1.05 o
 -10  -2   7      143.31      128.14      2.57 o
  -8  -2   7      604.06      594.50      5.96 o
  -6  -2   7       53.73       49.70      0.90 o
  -4  -2   7     1018.92      993.92      8.51 o
  -2  -2   7     1222.38     1211.35     15.71 o
   0  -2   7     3651.79     3661.42     33.64 o
   2  -2   7      265.89      258.64      3.16 o
   4  -2   7       66.82       73.95      1.04 o
   6  -2   7      303.24      298.98      4.74 o
   8  -2   7       28.48       29.56      2.22 o
  10  -2   7       15.20       17.06      3.23 o
 -15  -1   7       69.77       75.14      4.20 o
 -13  -1   7       83.84       84.18      2.23 o
 -11  -1   7      143.32      142.39      3.12 o
  -9  -1   7      317.67      319.35      3.64 o
  -7  -1   7      214.70      222.31      2.10 o
  -5  -1   7      637.18      655.21      5.29 o
  -3  -1   7      563.03      564.98      5.17 o
  -1  -1   7     1668.15     1751.47     19.41 o
   1  -1   7       75.07       68.64      1.85 o
   3  -1   7      206.99      185.83      2.03 o
   5  -1   7       51.85       50.82      0.89 o
   7  -1   7      240.66      233.89      6.32 o
   9  -1   7       55.21       55.11      3.80 o
 -14   0   7       19.04       22.25      1.63 o
 -12   0   7       13.76       15.63      1.08 o
 -10   0   7      257.79      258.49      3.05 o
  -8   0   7      440.22      416.86      4.15 o
  -6   0   7      261.06      259.51      2.18 o
  -4   0   7     3945.30     3943.64     29.39 o
  -2   0   7      120.93      159.06      1.77 o
   0   0   7      314.25      306.94      3.79 o
   2   0   7     1444.67     1394.28     14.57 o
   4   0   7     1302.99     1245.52     10.22 o
   6   0   7      731.04      703.97      8.40 o
   8   0   7       90.21       85.57      3.53 o
  10   0   7      116.11      114.88      4.38 o
 -15   1   7       66.50       70.19      4.24 o
 -13   1   7       79.00       82.09      3.06 o
 -11   1   7      143.63      141.82      2.80 o
  -9   1   7      324.53      328.89      4.08 o
  -7   1   7      218.00      222.72      2.06 o
  -5   1   7      649.18      664.94      5.42 o
  -3   1   7      579.99      588.47      4.63 o
  -1   1   7     1668.39     1757.00     18.12 o
   1   1   7       76.39       71.38      1.25 o
   3   1   7      205.60      184.03      2.19 o
   5   1   7       49.84       48.60      1.02 o
   7   1   7      239.48      230.80      3.93 o
   9   1   7       55.32       53.36      3.04 o
 -14   2   7       37.47       39.30      2.21 o
 -12   2   7       14.77       17.89      1.14 o
 -10   2   7      144.08      130.10      2.55 o
  -8   2   7      612.92      594.47      5.21 o
  -6   2   7       50.71       43.70      0.74 o
  -4   2   7      989.48      964.34      7.91 o
  -2   2   7     1229.45     1195.62     11.76 o
   0   2   7     3642.27     3535.33     39.44 o
   2   2   7      266.52      261.83      3.15 o
   4   2   7       69.80       75.90      1.24 o
   6   2   7      298.55      300.03      4.19 o
   8   2   7       26.92       25.40      1.23 o
  10   2   7       14.09       13.48      2.96 o
 -13   3   7       40.00       39.83      1.58 o
 -11   3   7       33.75       39.82      1.42 o
  -9   3   7       90.06       93.86      1.61 o
  -7   3   7      580.48      539.63      5.61 o
  -5   3   7     2141.13     2109.02     17.03 o
  -3   3   7      925.52      919.28      8.36 o
  -1   3   7     1934.13     1975.24     20.49 o
   1   3   7        3.15        5.18      0.58 o
   3   3   7       56.81       56.24      1.05 o
   5   3   7      323.98      325.13      3.99 o
   7   3   7       90.00       78.57      2.06 o
   9   3   7       21.65       20.15      2.10 o
 -14   4   7        1.09        0.98      1.75 o
 -12   4   7       45.40       46.91      2.06 o
 -10   4   7       22.44       20.56      0.83 o
  -8   4   7       18.28       18.51      0.70 o
  -6   4   7      110.58      110.16      1.26 o
  -4   4   7      129.08      125.50      1.59 o
  -2   4   7      908.07      898.21      8.06 o
   0   4   7     1215.37     1190.53     12.53 o
   2   4   7     1442.11     1403.58     13.33 o
   4   4   7     1006.38      986.92     10.91 o
   6   4   7      132.31      136.31      2.56 o
   8   4   7       22.47       23.01      1.30 o
 -13   5   7       49.92       52.95      2.85 o
 -11   5   7       89.43       85.25      2.01 o
  -9   5   7      277.01      271.00      3.59 o
  -7   5   7      167.05      161.31      2.21 o
  -5   5   7      372.18      370.98      4.31 o
  -3   5   7      660.61      633.66      6.17 o
  -1   5   7        1.26        0.51      0.47 o
   1   5   7       89.83       82.99      1.35 o
   3   5   7      167.43      162.93      2.33 o
   5   5   7       33.74       36.47      1.35 o
   7   5   7       21.73       21.76      1.25 o
   9   5   7       30.35       28.54      1.72 o
 -12   6   7       72.22       71.00      3.15 o
 -10   6   7        1.87        0.09      0.78 o
  -8   6   7      215.74      210.76      4.61 o
  -6   6   7      315.66      313.69      4.46 o
  -4   6   7      235.71      251.77      3.74 o
  -2   6   7      354.01      373.10      3.94 o
   0   6   7      369.76      368.11      3.69 o
   2   6   7      174.82      170.31      2.94 o
   4   6   7      464.62      455.19      6.95 o
   6   6   7      148.75      154.37      3.16 o
   8   6   7       22.94       20.16      1.43 o
 -11   7   7      106.07      104.50      6.36 o
  -9   7   7      244.01      242.53      5.08 o
  -7   7   7      119.32      117.28      2.19 o
  -5   7   7      326.32      309.98      4.92 o
  -3   7   7      531.51      487.19      7.19 o
  -1   7   7      195.41      170.94      2.20 o
   1   7   7       69.35       64.66      1.44 o
   3   7   7       50.29       51.06      1.74 o
   5   7   7      129.90      129.89      2.86 o
   7   7   7       83.44       84.87      2.99 o
 -10   8   7       18.02       21.87      2.48 o
  -8   8   7       86.06       80.72      2.50 o
  -6   8   7      193.49      202.87      3.54 o
  -4   8   7      309.51      306.62      3.99 o
  -2   8   7      478.10      490.60      5.91 o
   0   8   7      328.29      320.42      4.14 o
   2   8   7      353.15      352.76      4.56 o
   4   8   7      148.28      158.31      2.90 o
   6   8   7       53.89       55.22      2.85 o
  -9   9   7       10.64       12.11      2.26 o
  -7   9   7       47.58       48.13      1.59 o
  -5   9   7       28.89       29.48      1.08 o
  -3   9   7      187.56      177.58      2.71 o
  -1   9   7      125.13      121.43      2.13 o
   1   9   7       42.51       43.17      1.38 o
   3   9   7       38.28       43.37      1.40 o
   5   9   7       15.89       16.15      1.23 o
  -8  10   7       15.43       15.85      2.49 o
  -6  10   7       35.74       42.51      1.78 o
  -4  10   7       36.99       34.07      1.18 o
  -2  10   7       68.43       74.95      1.71 o
   0  10   7      196.24      200.45      3.06 o
   2  10   7       41.22       40.22      1.79 o
   4  10   7       30.16       32.34      2.02 o
  -5  11   7       44.95       41.51      3.22 o
  -3  11   7       24.06       22.43      3.93 o
  -1  11   7       55.03       53.24      4.70 o
   1  11   7       64.59       64.43      2.78 o
  -6 -10   8       19.34       21.56      2.13 o
  -4 -10   8       80.41       81.65      3.71 o
  -2 -10   8       60.00       59.35      3.46 o
  -7  -9   8       76.99       70.57      3.70 o
  -5  -9   8       83.39       81.61      3.65 o
  -3  -9   8      230.26      222.49      6.87 o
  -1  -9   8      100.66       93.03      4.04 o
   1  -9   8       24.13       22.50      2.38 o
   3  -9   8       67.82       70.32      3.64 o
  -8  -8   8       22.19       24.09      2.38 o
  -6  -8   8        6.69        8.84      2.01 o
  -4  -8   8        7.29        6.89      1.67 o
  -2  -8   8       85.38       85.24      3.55 o
   0  -8   8      602.75      578.10     14.59 o
   2  -8   8      128.54      132.13      4.85 o
   4  -8   8      114.78      115.06      4.66 o
 -11  -7   8      143.87      159.55      7.20 o
  -9  -7   8      307.12      314.14      7.80 o
  -7  -7   8      511.99      509.30     10.01 o
  -5  -7   8      203.11      196.33      5.69 o
  -3  -7   8        2.22        2.71      1.38 o
  -1  -7   8      188.89      181.34      5.68 o
   1  -7   8       82.19       72.48      3.37 o
   3  -7   8      100.38       96.36      4.46 o
   5  -7   8        5.68        2.67      1.78 o
 -12  -6   8       65.30       70.00      5.05 o
 -10  -6   8       11.53       11.45      1.45 o
  -8  -6   8       16.00       12.41      1.35 o
  -6  -6   8       63.71       66.71      2.32 o
  -4  -6   8      702.29      707.35     13.23 o
  -2  -6   8      444.42      461.27      7.62 o
   0  -6   8      251.53      246.14      8.39 o
   2  -6   8      108.83      104.30      3.89 o
   4  -6   8      133.92      132.64      4.68 o
   6  -6   8      177.02      186.70      8.98 o
 -13  -5   8       70.21       70.23      4.17 o
 -11  -5   8       75.72       76.94      2.82 o
  -9  -5   8      244.70      233.29      5.77 o
  -7  -5   8      524.49      530.45     10.09 o
  -5  -5   8      675.19      674.58      9.37 o
  -3  -5   8      521.94      521.05      6.12 o
  -1  -5   8       59.96       59.26      1.28 o
   1  -5   8       62.84       59.36      2.17 o
   3  -5   8       68.35       61.21      2.43 o
   5  -5   8       56.72       60.36      2.51 o
   7  -5   8        6.99        9.14      1.85 o
 -14  -4   8       13.09       17.78      2.57 o
 -12  -4   8       11.78       12.02      1.02 o
 -10  -4   8      115.01      111.80      3.49 o
  -8  -4   8      135.82      125.11      3.12 o
  -6  -4   8      751.43      734.83     10.06 o
  -4  -4   8      283.90      286.90      3.66 o
  -2  -4   8       21.89       22.73      0.80 o
   0  -4   8      173.59      178.44      2.43 o
   2  -4   8      440.74      443.02      6.55 o
   4  -4   8        9.02       10.04      1.32 o
   6  -4   8        0.17        0.41      1.46 o
   8  -4   8       30.53       31.78      2.77 o
 -13  -3   8      263.44      271.65      5.52 o
 -11  -3   8      336.05      337.24      6.17 o
  -9  -3   8      327.72      315.31      5.03 o
  -7  -3   8      170.90      176.82      2.49 o
  -5  -3   8      511.97      509.32      5.75 o
  -3  -3   8     1759.22     1747.15     17.28 o
  -1  -3   8     1491.04     1503.33     17.03 o
   1  -3   8       26.96       30.19      1.02 o
   3  -3   8      168.46      158.68      2.89 o
   5  -3   8       16.28       15.24      1.43 o
   7  -3   8       48.34       50.88      5.70 o
   9  -3   8       25.81       30.16      3.69 o
 -14  -2   8      309.57      319.95     15.37 o
 -12  -2   8       15.48       16.35      1.11 o
 -10  -2   8       41.06       39.92      1.63 o
  -8  -2   8       45.78       49.02      0.97 o
  -6  -2   8      104.12       95.25      1.20 o
  -4  -2   8      457.79      455.96      4.20 o
  -2  -2   8     2021.94     2031.42     19.39 o
   0  -2   8      433.24      406.73      5.13 o
   2  -2   8     1149.80     1078.85     12.28 o
   4  -2   8      625.17      593.80      7.73 o
   6  -2   8      213.38      210.77      5.93 o
   8  -2   8       42.79       47.87      2.88 o
 -15  -1   8       13.78       19.32      2.50 o
 -13  -1   8      133.54      139.09      3.00 o
 -11  -1   8       73.86       72.85      2.18 o
  -9  -1   8     1565.56     1537.29     15.36 o
  -7  -1   8     1144.80     1107.74      9.34 o
  -5  -1   8      377.77      361.04      3.03 o
  -3  -1   8      621.98      625.16      5.80 o
  -1  -1   8      565.93      543.91      5.87 o
   1  -1   8      545.88      530.40      5.85 o
   3  -1   8       57.87       63.04      1.09 o
   5  -1   8       16.08       19.33      0.85 o
   7  -1   8       22.69       22.21      2.03 o
   9  -1   8        2.27        2.49      1.67 o
 -14   0   8       38.44       39.58      1.65 o
 -12   0   8       12.12       12.63      1.04 o
 -10   0   8       68.71       79.66      1.43 o
  -8   0   8      723.02      685.92      6.23 o
  -6   0   8      676.65      672.93      5.24 o
  -4   0   8       63.83       48.00      0.72 o
  -2   0   8     1804.79     1755.79     16.76 o
   0   0   8      161.61      147.36      2.02 o
   2   0   8        6.99        7.84      0.67 o
   4   0   8      100.35       86.37      1.78 o
   6   0   8       12.88       15.96      0.92 o
   8   0   8        0.03        1.17      3.05 o
 -15   1   8       13.06       18.22      2.54 o
 -13   1   8      133.34      134.38      2.93 o
 -11   1   8       74.72       70.07      1.85 o
  -9   1   8     1545.92     1511.42     14.16 o
  -7   1   8     1125.14     1083.50      9.26 o
  -5   1   8      373.73      359.61      3.29 o
  -3   1   8      601.37      617.45      5.49 o
  -1   1   8      542.00      523.40      5.86 o
   1   1   8      534.51      520.51      5.83 o
   3   1   8       56.67       60.30      1.28 o
   5   1   8       15.63       18.18      0.92 o
   7   1   8       22.55       19.15      1.96 o
   9   1   8        2.17        1.90      1.73 o
 -14   2   8      310.26      328.92      7.83 o
 -12   2   8       15.92       17.81      1.13 o
 -10   2   8       41.20       42.42      1.19 o
  -8   2   8       45.30       47.66      0.85 o
  -6   2   8      107.89       95.43      1.16 o
  -4   2   8      467.26      465.95      3.80 o
  -2   2   8     1997.45     1990.10     20.75 o
   0   2   8      423.95      389.89      4.54 o
   2   2   8     1153.14     1080.68     12.28 o
   4   2   8      629.35      606.21      7.36 o
   6   2   8      215.17      212.39      4.32 o
   8   2   8       45.59       48.75      2.94 o
 -13   3   8      261.61      262.55      4.69 o
 -11   3   8      338.80      336.96      5.48 o
  -9   3   8      326.17      310.66      3.95 o
  -7   3   8      181.70      184.62      1.88 o
  -5   3   8      526.93      518.85      4.56 o
  -3   3   8     1772.76     1760.84     15.02 o
  -1   3   8     1522.63     1543.46     15.90 o
   1   3   8       28.84       31.06      0.94 o
   3   3   8      166.18      161.21      2.50 o
   5   3   8       17.05       17.87      0.96 o
   7   3   8       48.43       52.37      1.87 o
   9   3   8       26.33       26.38      3.49 o
 -14   4   8       13.46       20.81      2.61 o
 -12   4   8       12.17       12.05      1.01 o
 -10   4   8      113.71      108.38      1.86 o
  -8   4   8      134.02      121.24      1.81 o
  -6   4   8      746.08      731.98      7.74 o
  -4   4   8      284.39      284.50      3.07 o
  -2   4   8       18.60       21.30      0.65 o
   0   4   8      182.42      189.86      2.45 o
   2   4   8      438.37      445.18      5.24 o
   4   4   8       11.37       10.94      0.89 o
   6   4   8        0.49       -0.05      0.84 o
   8   4   8       31.97       33.05      1.50 o
 -13   5   8       70.49       75.87      4.29 o
 -11   5   8       75.96       77.27      1.75 o
  -9   5   8      233.20      216.58      3.05 o
  -7   5   8      524.02      529.28      6.35 o
  -5   5   8      673.28      677.72      7.46 o
  -3   5   8      498.92      495.69      5.41 o
  -1   5   8       53.98       53.20      1.06 o
   1   5   8       62.47       56.67      1.42 o
   3   5   8       71.32       62.48      1.63 o
   5   5   8       55.79       61.01      1.74 o
   7   5   8        7.10        8.50      1.21 o
   9   5   8       18.64       18.37      2.17 o
 -12   6   8       65.69       65.53      3.27 o
 -10   6   8       11.25        9.46      0.80 o
  -8   6   8       16.52       13.33      0.82 o
  -6   6   8       61.20       65.09      1.55 o
  -4   6   8      694.12      714.55      9.30 o
  -2   6   8      441.96      459.56      6.68 o
   0   6   8      261.74      262.58      3.47 o
   2   6   8      102.57      100.24      2.32 o
   4   6   8      134.50      133.61      3.14 o
   6   6   8      176.28      186.44      3.65 o
   8   6   8       39.24       44.48      3.19 o
 -11   7   8      143.23      142.83      4.72 o
  -9   7   8      312.33      323.52      5.24 o
  -7   7   8      512.00      518.86      7.07 o
  -5   7   8      197.03      195.35      3.44 o
  -3   7   8        3.42        3.14      0.78 o
  -1   7   8      196.48      189.60      2.77 o
   1   7   8       81.66       76.00      1.61 o
   3   7   8      103.49      103.48      2.49 o
   5   7   8        6.05        3.61      0.99 o
   7   7   8       12.15       12.73      2.19 o
 -10   8   8        4.61        6.66      1.90 o
  -8   8   8       21.35       23.98      1.18 o
  -6   8   8        6.71        8.26      0.98 o
  -4   8   8        8.65        6.51      0.79 o
  -2   8   8       82.99       82.00      1.72 o
   0   8   8      599.38      587.95      7.06 o
   2   8   8      126.37      128.38      2.31 o
   4   8   8      121.10      123.69      2.56 o
   6   8   8        8.81       10.25      2.34 o
  -9   9   8       94.16       98.38      4.77 o
  -7   9   8       71.72       66.99      1.93 o
  -5   9   8       87.22       88.49      2.10 o
  -3   9   8      237.86      232.23      3.32 o
  -1   9   8      102.71       94.32      1.94 o
   1   9   8       22.06       21.32      1.06 o
   3   9   8       69.88       74.08      1.80 o
   5   9   8       13.36       14.71      1.61 o
  -6  10   8       18.83       26.13      1.53 o
  -4  10   8       78.49       84.60      2.09 o
  -2  10   8       57.41       60.88      1.60 o
   0  10   8       25.21       28.34      1.86 o
   2  10   8        0.88        0.58      1.74 o
   4  10   8      120.37      136.49      5.69 o
  -3  11   8       51.62       51.69      4.74 o
  -1  11   8       18.98       16.22      1.66 o
   1  11   8       46.88       50.35      3.47 o
  -7  -9   9       32.02       34.20      2.49 o
  -5  -9   9       46.03       42.34      2.87 o
  -3  -9   9       17.30       14.78      2.11 o
  -1  -9   9       80.74       81.03      3.93 o
   1  -9   9      277.45      272.63      8.36 o
  -8  -8   9       26.99       30.92      2.63 o
  -6  -8   9      143.86      144.98      5.25 o
  -4  -8   9      124.10      107.20      6.14 o
  -2  -8   9       62.77       51.56      3.02 o
   0  -8   9        3.77        1.89      1.76 o
   2  -8   9      138.21      145.08      5.34 o
   4  -8   9       69.26       71.73      5.60 o
 -11  -7   9        0.96       -0.38      2.61 o
  -9  -7   9       32.37       34.34      2.05 o
  -7  -7   9       36.79       42.48      2.43 o
  -5  -7   9      444.16      443.18     11.43 o
  -3  -7   9      511.33      514.66     13.16 o
  -1  -7   9      281.43      272.39      7.49 o
   1  -7   9       97.40       94.00      3.95 o
   3  -7   9      321.19      305.53      8.78 o
   5  -7   9      269.99      276.56      8.34 o
 -12  -6   9       72.73       71.78      3.18 o
 -10  -6   9      131.31      131.05      3.99 o
  -8  -6   9      294.83      287.47      7.17 o
  -6  -6   9      104.04      100.03      2.95 o
  -4  -6   9      192.28      187.80      4.48 o
  -2  -6   9       60.19       55.38      2.13 o
   0  -6   9        1.49        1.84      1.52 o
   2  -6   9      178.53      171.20      5.66 o
   4  -6   9        2.01        3.52      1.70 o
   6  -6   9        9.33       12.04      2.55 o
 -13  -5   9       83.56       86.15      4.54 o
 -11  -5   9       26.67       28.70      1.36 o
  -9  -5   9      238.79      234.20      6.16 o
  -7  -5   9      332.68      324.79      6.68 o
  -5  -5   9      275.35      278.44      5.97 o
  -3  -5   9      221.08      220.35      3.71 o
  -1  -5   9      174.24      179.81      3.15 o
   1  -5   9       32.76       34.79      2.35 o
   3  -5   9      210.10      202.23      6.18 o
   5  -5   9       66.41       69.14      5.13 o
   7  -5   9       10.71       14.51      2.74 o
 -14  -4   9       19.71       18.82      2.50 o
 -12  -4   9       81.12       81.90      2.18 o
 -10  -4   9      153.65      147.75      2.98 o
  -8  -4   9       31.09       29.91      1.91 o
  -6  -4   9       95.40       86.07      1.82 o
  -4  -4   9      109.01       95.97      1.99 o
  -2  -4   9      208.78      210.65      3.15 o
   0  -4   9      294.06      297.83      4.25 o
   2  -4   9      105.81      101.13      3.08 o
   4  -4   9      157.50      158.90      4.44 o
   6  -4   9      329.25      331.97      8.62 o
   8  -4   9      105.06      110.01      6.05 o
 -13  -3   9       32.81       32.89      1.49 o
 -11  -3   9       94.18       85.52      2.13 o
  -9  -3   9       47.13       43.72      1.47 o
  -7  -3   9      330.01      332.86      4.81 o
  -5  -3   9      111.38      112.78      1.75 o
  -3  -3   9      357.43      354.02      4.41 o
  -1  -3   9     1992.69     1939.49     20.14 o
   1  -3   9     1111.63     1080.92     13.31 o
   3  -3   9      478.64      456.36     11.83 o
   5  -3   9       33.21       33.29      1.92 o
   7  -3   9      102.36      101.11      4.11 o
 -14  -2   9        9.29       10.93      2.03 o
 -12  -2   9       19.74       19.21      1.17 o
 -10  -2   9       46.22       40.32      1.67 o
  -8  -2   9       89.92       90.07      1.60 o
  -6  -2   9        6.36        7.68      0.52 o
  -4  -2   9      141.31      143.81      1.42 o
  -2  -2   9      724.85      710.14      6.66 o
   0  -2   9       79.85       85.96      1.59 o
   2  -2   9       98.13       90.52      1.82 o
   4  -2   9      138.48      128.15      3.49 o
   6  -2   9      103.15      104.17      4.04 o
   8  -2   9       37.74       42.96      2.91 o
 -13  -1   9       28.08       29.23      2.82 o
 -11  -1   9      227.49      224.77      3.91 o
  -9  -1   9      134.61      124.49      1.80 o
  -7  -1   9      786.68      773.90      7.06 o
  -5  -1   9      743.87      721.77      6.35 o
  -3  -1   9      566.61      509.06      4.84 o
  -1  -1   9      531.55      523.02      6.44 o
   1  -1   9      348.72      359.93      4.33 o
   3  -1   9      510.35      512.54      8.30 o
   5  -1   9      139.15      138.45      4.40 o
   7  -1   9      222.88      222.18      6.50 o
 -14   0   9       10.21       15.26      1.65 o
 -12   0   9      145.01      149.92      3.04 o
 -10   0   9       11.95        8.32      0.92 o
  -8   0   9      198.76      207.35      2.18 o
  -6   0   9       61.48       72.21      0.93 o
  -4   0   9       17.56       17.05      0.48 o
  -2   0   9       99.59       86.39      1.45 o
   0   0   9       56.24       39.16      1.12 o
   2   0   9       68.45       62.27      1.30 o
   4   0   9      605.93      578.58      7.73 o
   6   0   9      141.95      144.98      4.69 o
   8   0   9      307.73      305.61      8.31 o
 -15   1   9       80.92       78.35      4.26 o
 -13   1   9       30.17       31.08      1.40 o
 -11   1   9      222.98      213.54      3.86 o
  -9   1   9      145.46      133.48      1.99 o
  -7   1   9      809.11      796.28      6.77 o
  -5   1   9      744.82      711.56      6.23 o
  -3   1   9      562.67      506.42      5.05 o
  -1   1   9      557.68      553.40      6.00 o
   1   1   9      366.09      378.75      4.48 o
   3   1   9      507.29      500.88      8.29 o
   5   1   9      136.58      131.08      2.69 o
   7   1   9      221.40      220.31      9.36 o
 -14   2   9        8.49       10.24      2.13 o
 -12   2   9       18.09       19.88      1.50 o
 -10   2   9       48.69       44.29      1.14 o
  -8   2   9       88.97       88.16      1.48 o
  -6   2   9        6.06        6.02      0.41 o
  -4   2   9      142.47      144.95      1.59 o
  -2   2   9      730.94      717.98      7.73 o
   0   2   9       84.23       88.37      1.62 o
   2   2   9       92.26       86.18      1.81 o
   4   2   9      133.46      124.15      2.36 o
   6   2   9      108.22      112.72      2.51 o
   8   2   9       37.65       42.36      2.79 o
 -13   3   9       33.60       33.34      1.50 o
 -11   3   9       91.78       80.41      1.80 o
  -9   3   9       50.36       46.92      1.14 o
  -7   3   9      314.07      315.09      3.30 o
  -5   3   9       97.51       96.20      1.24 o
  -3   3   9      359.51      357.96      3.59 o
  -1   3   9     1988.95     1938.28     20.13 o
   1   3   9     1107.46     1068.20     13.30 o
   3   3   9      478.79      457.83      6.36 o
   5   3   9       35.85       35.47      1.34 o
   7   3   9      100.34      105.93      2.53 o
 -14   4   9       20.98       24.49      2.60 o
 -12   4   9       80.35       79.32      2.12 o
 -10   4   9      159.37      155.75      2.37 o
  -8   4   9       32.03       30.95      0.98 o
  -6   4   9       97.03       88.51      1.34 o
  -4   4   9      110.73       99.99      1.58 o
  -2   4   9      205.39      204.18      2.56 o
   0   4   9      293.63      302.72      3.91 o
   2   4   9      112.03      107.16      2.16 o
   4   4   9      154.86      157.22      3.34 o
   6   4   9      329.03      325.65      6.42 o
   8   4   9      102.80      106.68      3.05 o
 -13   5   9       83.49       84.61      4.51 o
 -11   5   9       25.57       26.06      1.07 o
  -9   5   9      245.01      236.44      3.26 o
  -7   5   9      336.94      324.85      4.67 o
  -5   5   9      292.49      289.89      4.17 o
  -3   5   9      229.63      233.33      2.96 o
  -1   5   9      174.45      173.29      3.60 o
   1   5   9       34.70       33.79      1.40 o
   3   5   9      205.33      200.67      3.69 o
   5   5   9       66.94       71.07      2.06 o
   7   5   9        9.85        9.43      1.32 o
 -12   6   9       70.78       67.66      2.69 o
 -10   6   9      130.95      129.90      2.40 o
  -8   6   9      291.93      281.61      4.70 o
  -6   6   9      101.69       99.88      2.02 o
  -4   6   9      191.65      199.36      3.34 o
  -2   6   9       62.17       59.84      1.37 o
   0   6   9        1.77        1.92      0.74 o
   2   6   9      185.57      184.86      3.47 o
   4   6   9        2.82        2.66      1.03 o
   6   6   9        9.60        9.99      1.26 o
   8   6   9       49.60       42.02      3.22 o
 -11   7   9        1.36       -0.73      1.45 o
  -9   7   9       34.31       36.50      1.41 o
  -7   7   9       34.07       37.44      1.43 o
  -5   7   9      454.32      456.03      6.84 o
  -3   7   9      510.13      532.51      7.83 o
  -1   7   9      270.42      256.60      3.58 o
   1   7   9       95.58       90.95      1.86 o
   3   7   9      318.31      314.35      5.32 o
   5   7   9      271.19      286.31      5.08 o
   7   7   9       27.03       23.79      2.65 o
 -10   8   9       23.88       21.99      2.61 o
  -8   8   9       26.58       30.15      2.56 o
  -6   8   9      147.21      144.84      2.93 o
  -4   8   9      126.30      116.92      4.15 o
  -2   8   9       65.02       53.53      1.47 o
   0   8   9        3.25        2.12      0.80 o
   2   8   9      138.85      148.70      2.55 o
   4   8   9       68.34       74.90      2.61 o
  -9   9   9       68.73       71.09      4.09 o
  -7   9   9       34.69       38.94      1.72 o
  -5   9   9       48.10       47.53      1.85 o
  -3   9   9       14.52       13.39      1.38 o
  -1   9   9       84.47       87.96      1.89 o
   1   9   9      284.46      292.70      4.09 o
   3   9   9       48.39       49.81      2.43 o
  -6  10   9       28.52       30.88      2.86 o
  -4  10   9      107.53      121.80      3.19 o
  -2  10   9      156.51      162.80      3.84 o
   0  10   9       41.18       40.82      2.24 o
   2  10   9       60.39       72.78      4.10 o
  -3  11   9       73.83       82.92      4.36 o
  -7  -9  10      105.52      117.32      4.46 o
  -5  -9  10      127.92      126.80      4.73 o
  -3  -9  10      310.65      333.40      9.34 o
  -1  -9  10      433.11      428.18     11.68 o
  -8  -8  10      113.39      109.56      5.07 o
  -6  -8  10      298.89      292.34      8.18 o
  -4  -8  10        1.24       -1.28      1.53 o
  -2  -8  10       28.54       22.13      2.71 o
   0  -8  10       90.84       86.61      3.99 o
   2  -8  10       12.22       13.13      3.15 o
  -9  -7  10       45.71       52.77      3.31 o
  -7  -7  10      143.77      139.35      4.83 o
  -5  -7  10       41.34       41.19      3.58 o
  -3  -7  10      117.73      119.11      4.46 o
  -1  -7  10      123.62      119.57      4.60 o
   1  -7  10       75.17       73.86      3.66 o
   3  -7  10        5.05        4.39      1.91 o
   5  -7  10       14.66       14.41      3.47 o
 -12  -6  10      196.23      197.04      7.31 o
 -10  -6  10      152.82      162.67      4.84 o
  -8  -6  10      260.36      263.60      7.02 o
  -6  -6  10      604.48      607.47     11.60 o
  -4  -6  10      153.09      153.24      4.94 o
  -2  -6  10      126.30      123.35      4.44 o
   0  -6  10       59.00       63.21      3.18 o
   2  -6  10        9.91       12.48      2.35 o
   4  -6  10       46.35       47.81      3.11 o
 -13  -5  10       60.41       68.23      4.04 o
 -11  -5  10       14.19       14.07      1.53 o
  -9  -5  10      141.32      150.16      4.54 o
  -7  -5  10      188.97      207.23      7.48 o
  -5  -5  10     1395.93     1366.63     24.54 o
  -3  -5  10     1221.86     1197.83     19.36 o
  -1  -5  10      459.55      441.69     11.31 o
   1  -5  10      370.62      355.77      9.59 o
   3  -5  10      373.85      359.00      9.85 o
   5  -5  10      124.55      124.52      6.57 o
 -14  -4  10       13.32       13.59      2.37 o
 -12  -4  10       25.75       27.11      1.37 o
 -10  -4  10      290.29      284.45      4.78 o
  -8  -4  10      239.44      217.04      5.78 o
  -6  -4  10      406.97      392.88      7.78 o
  -4  -4  10       37.74       35.23      1.31 o
  -2  -4  10      188.19      186.92      3.25 o
   0  -4  10       33.29       31.50      2.31 o
   2  -4  10      200.51      185.75      4.58 o
   4  -4  10      134.28      132.80      4.69 o
   6  -4  10       45.77       39.97      3.74 o
 -13  -3  10        7.21        9.74      1.08 o
 -11  -3  10       75.38       79.05      2.62 o
  -9  -3  10      198.65      188.30      3.39 o
  -7  -3  10       63.56       55.75      1.28 o
  -5  -3  10      379.95      352.67      5.36 o
  -3  -3  10       52.62       55.93      1.56 o
  -1  -3  10      379.81      386.85      5.17 o
   1  -3  10      545.61      545.32      8.94 o
   3  -3  10      459.21      451.13      9.26 o
   5  -3  10       92.98       91.46      3.83 o
   7  -3  10       30.25       34.27      5.46 o
 -14  -2  10       27.92       32.84      2.93 o
 -12  -2  10      225.43      233.64      4.50 o
 -10  -2  10      543.51      532.72      8.12 o
  -8  -2  10       75.84       75.55      1.48 o
  -6  -2  10      283.57      278.48      3.47 o
  -4  -2  10      310.97      308.21      2.89 o
  -2  -2  10      316.65      314.36      4.05 o
   0  -2  10       98.18       98.56      2.35 o
   2  -2  10      163.19      150.21      4.85 o
   4  -2  10       33.77       33.06      1.84 o
   6  -2  10      233.85      232.73     11.29 o
   8  -2  10       19.50       21.72      3.46 o
 -13  -1  10       18.73       19.66      1.25 o
 -11  -1  10       70.36       74.48      2.21 o
  -9  -1  10      114.26      107.09      2.04 o
  -7  -1  10      270.60      274.66      2.81 o
  -5  -1  10     1112.21     1128.51      9.26 o
  -3  -1  10      825.20      795.29      7.78 o
  -1  -1  10     1931.70     1903.90     21.12 o
   1  -1  10      477.85      444.76      8.27 o
   3  -1  10       44.07       46.80      2.44 o
   5  -1  10      217.28      221.95      6.36 o
   7  -1  10       21.51       19.08      2.14 o
 -14   0  10      148.42      166.66      6.33 o
 -12   0  10       28.60       29.73      1.36 o
 -10   0  10      294.91      288.02      4.75 o
  -8   0  10      737.24      736.58      6.71 o
  -6   0  10      684.77      669.23      6.10 o
  -4   0  10      107.30       96.43      1.12 o
  -2   0  10       14.11        8.22      0.65 o
   0   0  10        3.68        1.19      0.60 o
   2   0  10        4.89        7.08      1.00 o
   4   0  10        0.23       -0.35      0.88 o
   6   0  10      213.97      214.68      6.34 o
   8   0  10        7.41        6.33      1.96 o
 -13   1  10       18.27       18.34      1.20 o
 -11   1  10       72.78       74.25      2.67 o
  -9   1  10      117.92      112.87      1.78 o
  -7   1  10      267.23      266.43      2.73 o
  -5   1  10     1109.20     1137.37     10.02 o
  -3   1  10      830.03      795.07      8.58 o
  -1   1  10     1914.64     1882.46     21.12 o
   1   1  10      467.96      434.39      8.58 o
   3   1  10       49.73       52.18      2.12 o
   5   1  10      222.40      225.01      4.01 o
   7   1  10       23.38       23.00      2.26 o
 -14   2  10       25.98       33.20      2.82 o
 -12   2  10      224.76      227.81      4.15 o
 -10   2  10      544.20      535.88      6.38 o
  -8   2  10       77.83       78.77      1.34 o
  -6   2  10      286.19      283.12      2.94 o
  -4   2  10      316.23      309.91      3.33 o
  -2   2  10      317.18      316.34      4.05 o
   0   2  10       97.49       92.63      2.32 o
   2   2  10      163.64      151.51      4.52 o
   4   2  10       34.74       31.93      1.24 o
   6   2  10      230.22      225.90      4.16 o
   8   2  10       20.38       21.12      3.41 o
 -13   3  10        7.47       10.07      1.08 o
 -11   3  10       76.12       76.11      1.60 o
  -9   3  10      196.51      187.13      2.66 o
  -7   3  10       66.74       59.89      1.25 o
  -5   3  10      383.85      362.27      4.24 o
  -3   3  10       53.89       54.67      1.18 o
  -1   3  10      361.24      366.33      5.13 o
   1   3  10      550.55      555.38     10.16 o
   3   3  10      468.49      468.47      6.51 o
   5   3  10       88.50       88.36      2.77 o
   7   3  10       30.94       30.16      2.62 o
 -14   4  10       12.93       15.75      2.49 o
 -12   4  10       25.94       26.13      1.18 o
 -10   4  10      281.89      275.78      3.76 o
  -8   4  10      232.30      215.55      2.97 o
  -6   4  10      403.76      386.45      5.41 o
  -4   4  10       38.59       37.03      1.23 o
  -2   4  10      186.11      183.26      2.61 o
   0   4  10       34.32       33.05      2.00 o
   2   4  10      198.82      191.37      3.54 o
   4   4  10      134.03      129.49      2.62 o
   6   4  10       43.88       42.00      1.91 o
 -13   5  10       61.14       63.20      3.97 o
 -11   5  10       14.78       12.38      0.87 o
  -9   5  10      141.35      147.91      2.56 o
  -7   5  10      188.29      200.09      3.24 o
  -5   5  10     1378.49     1359.51     17.19 o
  -3   5  10     1223.15     1208.63     13.03 o
  -1   5  10      464.88      443.29      7.96 o
   1   5  10      366.74      357.32      5.77 o
   3   5  10      368.33      365.83      7.30 o
   5   5  10      122.30      126.40      3.29 o
   7   5  10       59.92       60.97      2.81 o
 -12   6  10      198.90      207.73      5.25 o
 -10   6  10      154.88      160.55      3.18 o
  -8   6  10      267.90      271.66      4.60 o
  -6   6  10      604.18      598.50      8.11 o
  -4   6  10      153.28      148.10      2.88 o
  -2   6  10      122.99      122.26      2.56 o
   0   6  10       57.95       57.38      1.70 o
   2   6  10        9.41        9.99      1.16 o
   4   6  10       46.87       45.44      1.89 o
   6   6  10       58.66       66.80      3.85 o
 -11   7  10        7.74        8.06      2.19 o
  -9   7  10       42.87       47.64      1.78 o
  -7   7  10      149.00      146.66      2.92 o
  -5   7  10       41.73       43.17      1.62 o
  -3   7  10      119.01      121.73      2.61 o
  -1   7  10      124.40      123.31      2.55 o
   1   7  10       75.86       76.04      1.91 o
   3   7  10        6.73        5.62      1.17 o
   5   7  10       14.58       14.74      1.76 o
 -10   8  10       71.23       71.27      4.18 o
  -8   8  10      111.58      110.82      5.08 o
  -6   8  10      289.96      291.03      4.93 o
  -4   8  10        0.99        0.59      0.88 o
  -2   8  10       30.00       26.18      1.16 o
   0   8  10       92.11       86.02      1.91 o
   2   8  10       12.05       12.44      1.01 o
   4   8  10      142.29      153.56      6.23 o
  -7   9  10      104.00      124.55      3.16 o
  -5   9  10      121.59      124.57      2.32 o
  -3   9  10      305.65      328.46      4.51 o
  -1   9  10      427.83      435.80      5.65 o
   1   9  10      245.96      249.47      5.94 o
   3   9  10      113.06      128.17      5.60 o
  -4  10  10      101.22       95.15      4.68 o
  -2  10  10       30.16       28.65      2.01 o
   0  10  10       50.98       51.82      3.64 o
  -5  -9  11       46.58       45.32      4.62 o
  -3  -9  11       87.42       91.05      6.33 o
  -8  -8  11       61.89       61.30      4.00 o
  -6  -8  11       67.34       71.11      3.59 o
  -4  -8  11        9.77        9.86      1.96 o
  -2  -8  11       87.53       83.34      4.02 o
   0  -8  11       15.01       12.90      2.28 o
  -9  -7  11       44.98       53.31      3.61 o
  -7  -7  11       67.35       70.79      4.46 o
  -5  -7  11      130.11      136.84      4.89 o
  -3  -7  11       50.50       58.03      3.25 o
  -1  -7  11      157.88      164.05      5.72 o
   1  -7  11      111.96      121.25      4.78 o
   3  -7  11       53.75       65.35      5.32 o
 -12  -6  11       16.69       17.57      2.41 o
 -10  -6  11       12.33       16.85      1.83 o
  -8  -6  11       88.37       88.64      3.48 o
  -6  -6  11      206.62      211.13      6.51 o
  -4  -6  11       87.08       84.14      3.72 o
  -2  -6  11       39.48       40.18      3.74 o
   0  -6  11       45.61       39.10      2.72 o
   2  -6  11       21.52       18.03      3.06 o
   4  -6  11      126.58      126.31      5.12 o
 -13  -5  11       15.28       16.41      2.23 o
 -11  -5  11       48.54       51.82      2.15 o
  -9  -5  11       84.99       84.04      4.26 o
  -7  -5  11       23.96       24.73      1.93 o
  -5  -5  11      252.03      269.34      5.93 o
  -3  -5  11       80.43       93.69      2.92 o
  -1  -5  11       98.95      100.29      4.01 o
   1  -5  11       83.97       85.57      5.49 o
   3  -5  11      238.32      244.64      7.71 o
   5  -5  11       69.61       76.45      5.23 o
 -12  -4  11      172.94      179.60      3.57 o
 -10  -4  11      176.55      174.92      3.35 o
  -8  -4  11      286.51      278.51      4.62 o
  -6  -4  11       45.26       48.54      2.06 o
  -4  -4  11      161.98      158.30      4.97 o
  -2  -4  11      460.30      451.89      9.85 o
   0  -4  11      387.92      365.85      9.86 o
   2  -4  11       60.73       58.42      3.22 o
   4  -4  11       36.80       35.55      2.67 o
 -13  -3  11        1.67        2.78      1.57 o
 -11  -3  11        0.28        0.55      0.81 o
  -9  -3  11      193.73      190.90      3.42 o
  -7  -3  11      450.15      454.38      6.89 o
  -5  -3  11       31.90       31.62      0.91 o
  -3  -3  11      224.06      207.65      4.51 o
  -1  -3  11      169.32      175.04      5.03 o
   1  -3  11      202.93      199.48      4.73 o
   3  -3  11      222.20      219.03      5.18 o
   5  -3  11       76.86       79.30      6.24 o
   7  -3  11       66.92       82.72      5.59 o
 -14  -2  11      186.39      198.49      7.33 o
 -12  -2  11       53.51       53.28      1.80 o
 -10  -2  11       94.03       92.51      2.13 o
  -8  -2  11       22.90       23.57      1.41 o
  -6  -2  11       18.33       22.59      0.80 o
  -4  -2  11       87.80       81.30      1.74 o
  -2  -2  11      109.00      114.00      2.77 o
   0  -2  11      315.33      303.83      5.50 o
   2  -2  11      110.51      110.14      3.25 o
   4  -2  11        0.59       -0.49      1.45 o
   6  -2  11        3.17        1.69      1.74 o
 -13  -1  11       40.17       41.89      1.72 o
 -11  -1  11       35.99       33.68      1.65 o
  -9  -1  11      137.73      119.02      2.46 o
  -7  -1  11       16.67       12.59      0.58 o
  -5  -1  11      139.69      141.20      1.70 o
  -3  -1  11      587.88      583.93      7.56 o
  -1  -1  11       68.03       58.08      2.16 o
   1  -1  11      163.88      150.63      3.27 o
   3  -1  11      195.35      191.35      4.65 o
   5  -1  11       69.39       73.99      3.54 o
   7  -1  11       63.32       74.37      6.85 o
 -14   0  11        0.09        0.37      1.64 o
 -12   0  11       34.87       34.75      1.49 o
 -10   0  11      761.66      749.95     11.03 o
  -8   0  11      511.08      515.67      6.05 o
  -6   0  11      392.60      378.74      3.66 o
  -4   0  11     1754.52     1665.16     15.08 o
  -2   0  11       60.25       51.39      1.74 o
   0   0  11        0.60        0.28      0.82 o
   2   0  11        0.77        2.87      0.98 o
   4   0  11      170.61      185.80      3.50 o
   6   0  11      167.43      175.44      5.72 o
 -13   1  11       40.59       40.80      1.65 o
 -11   1  11       36.03       33.82      1.40 o
  -9   1  11      136.14      124.13      1.93 o
  -7   1  11       16.03       12.48      0.56 o
  -5   1  11      146.75      149.41      1.74 o
  -3   1  11      593.11      582.30      7.56 o
  -1   1  11       75.98       67.54      1.97 o
   1   1  11      164.31      152.28      3.25 o
   3   1  11      195.44      186.27      3.19 o
   5   1  11       74.28       71.63      3.46 o
   7   1  11       66.92       72.38      3.67 o
 -14   2  11      189.64      208.94      7.35 o
 -12   2  11       53.88       55.75      1.80 o
 -10   2  11       86.62       84.12      1.62 o
  -8   2  11       24.93       25.96      0.87 o
  -6   2  11       21.84       26.01      0.71 o
  -4   2  11       79.23       73.36      1.40 o
  -2   2  11      115.75      124.84      2.80 o
   0   2  11      319.94      313.50      5.50 o
   2   2  11      111.39      110.92      3.10 o
   4   2  11        0.62        0.42      0.88 o
   6   2  11        3.17        3.79      1.71 o
 -13   3  11        1.59        1.41      0.95 o
 -11   3  11        0.27        0.41      0.68 o
  -9   3  11      192.04      184.37      2.68 o
  -7   3  11      450.35      455.44      5.48 o
  -5   3  11       32.35       33.15      1.00 o
  -3   3  11      213.42      200.91      2.95 o
  -1   3  11      177.25      184.49      4.18 o
   1   3  11      198.51      194.22      4.45 o
   3   3  11      210.77      210.36      3.60 o
   5   3  11       76.22       73.18      2.19 o
   7   3  11       68.10       72.39      5.86 o
 -12   4  11      175.06      177.62      3.07 o
 -10   4  11      177.27      172.70      2.78 o
  -8   4  11      287.90      275.40      3.67 o
  -6   4  11       46.69       45.97      1.42 o
  -4   4  11      157.28      150.98      2.25 o
  -2   4  11      467.30      463.35      7.35 o
   0   4  11      385.53      374.60      8.67 o
   2   4  11       58.68       57.53      1.91 o
   4   4  11       36.25       35.69      1.55 o
   6   4  11       57.43       56.69      2.65 o
 -13   5  11       15.09       15.76      2.44 o
 -11   5  11       48.45       49.58      1.42 o
  -9   5  11       85.86       83.35      1.89 o
  -7   5  11       22.20       24.49      1.12 o
  -5   5  11      256.52      271.40      4.12 o
  -3   5  11       80.15       88.00      2.11 o
  -1   5  11      102.22      106.03      2.87 o
   1   5  11       90.42       89.07      2.72 o
   3   5  11      250.11      265.88      4.66 o
   5   5  11       71.16       75.71      2.62 o
 -12   6  11       15.33       13.25      1.75 o
 -10   6  11       14.87       16.73      1.14 o
  -8   6  11       89.17       87.77      2.24 o
  -6   6  11      212.73      213.26      3.50 o
  -4   6  11       90.72       88.64      2.15 o
  -2   6  11       42.48       41.62      1.58 o
   0   6  11       42.09       39.52      1.49 o
   2   6  11       23.14       21.34      1.91 o
   4   6  11      128.13      134.59      3.08 o
   6   6  11       41.26       39.80      3.15 o
 -11   7  11       63.15       64.42      3.93 o
  -9   7  11       44.66       53.72      2.59 o
  -7   7  11       65.12       69.42      2.00 o
  -5   7  11      126.55      133.00      3.97 o
  -3   7  11       48.40       50.11      1.74 o
  -1   7  11      160.52      165.66      2.76 o
   1   7  11      110.46      117.22      2.28 o
   3   7  11       54.65       54.40      5.38 o
   5   7  11       12.14       14.71      2.28 o
  -8   8  11       62.07       64.71      2.52 o
  -6   8  11       73.30       79.44      2.19 o
  -4   8  11        8.76        8.93      1.11 o
  -2   8  11       84.74       83.43      1.91 o
   0   8  11       13.64       12.51      1.42 o
   2   8  11        1.71       -2.31      2.31 o
  -7   9  11        0.47        1.29      2.01 o
  -5   9  11       49.49       48.18      2.28 o
  -3   9  11       92.05       91.16      2.80 o
  -1   9  11       33.55       35.66      3.58 o
   1   9  11        9.21        9.95      1.67 o
  -6  10  11      140.51      146.79      6.03 o
  -4  10  11       29.41       26.76      2.91 o
  -6  -8  12      127.49      130.94      7.63 o
  -4  -8  12      154.65      155.39      5.48 o
  -2  -8  12       93.85       91.90      6.28 o
  -9  -7  12       25.71       31.22      2.93 o
  -7  -7  12       18.86       15.91      2.81 o
  -5  -7  12      139.28      135.36      5.06 o
  -3  -7  12      124.38      128.16      5.88 o
  -1  -7  12       30.56       33.08      2.74 o
   1  -7  12       17.30       20.58      2.51 o
 -12  -6  12       10.05        9.29      1.88 o
 -10  -6  12       49.21       49.48      2.05 o
  -8  -6  12      205.19      208.55     10.13 o
  -6  -6  12      287.61      288.32      8.44 o
  -4  -6  12      463.16      449.01     11.91 o
  -2  -6  12      410.02      402.35     10.79 o
   0  -6  12      124.62      121.14      4.97 o
   2  -6  12       99.35       90.40      4.39 o
 -13  -5  12        0.92        1.86      1.75 o
 -11  -5  12       83.32       86.55      2.31 o
  -9  -5  12      159.35      156.12      3.29 o
  -7  -5  12      179.98      183.15      5.42 o
  -5  -5  12      159.20      150.10      4.02 o
  -3  -5  12       24.14       27.24      2.39 o
  -1  -5  12      263.28      251.66      7.55 o
   1  -5  12       49.45       56.11      3.47 o
   3  -5  12       94.06       96.53      4.29 o
 -12  -4  12       22.86       23.82      1.44 o
 -10  -4  12      165.72      167.40      3.61 o
  -8  -4  12       16.83       19.13      1.07 o
  -6  -4  12       49.40       46.86      2.48 o
  -4  -4  12      314.05      302.22      6.56 o
  -2  -4  12      175.59      167.96      6.61 o
   0  -4  12       65.31       67.33      3.47 o
   2  -4  12      587.26      576.43     15.11 o
   4  -4  12      198.78      194.77      9.05 o
 -13  -3  12       15.18       16.08      1.73 o
 -11  -3  12       20.23       22.97      1.24 o
  -9  -3  12      184.50      182.93      6.23 o
  -7  -3  12        2.39        3.60      1.14 o
  -5  -3  12       17.67       19.99      1.50 o
  -3  -3  12      397.14      389.52     11.13 o
  -1  -3  12      119.53      116.49      3.37 o
   1  -3  12      107.72      110.80      4.39 o
   3  -3  12      419.46      428.69     11.80 o
   5  -3  12      126.49      122.08      6.93 o
 -14  -2  12        9.43       11.25      2.01 o
 -12  -2  12      121.73      120.23      2.72 o
 -10  -2  12      352.57      356.40      5.86 o
  -8  -2  12      887.12      858.23     12.48 o
  -6  -2  12      580.16      556.96     12.73 o
  -4  -2  12      321.17      314.82      4.50 o
  -2  -2  12      919.22      928.10     17.11 o
   0  -2  12      459.80      472.52      7.96 o
   2  -2  12      153.08      162.40      4.27 o
   4  -2  12       46.03       45.89      2.96 o
   6  -2  12        4.13        7.88      2.62 o
 -13  -1  12      312.13      339.89      7.50 o
 -11  -1  12        9.79       11.48      1.00 o
  -9  -1  12      191.76      189.74      3.43 o
  -7  -1  12       73.38       74.64      2.54 o
  -5  -1  12       37.88       36.89      1.21 o
  -3  -1  12      106.75      101.16      2.98 o
  -1  -1  12      267.05      252.18      4.70 o
   1  -1  12       78.16       74.19      2.23 o
   3  -1  12      185.40      180.26      5.50 o
   5  -1  12      200.46      207.97      7.99 o
 -14   0  12        0.44       -0.99      1.47 o
 -12   0  12        4.97        5.02      0.93 o
 -10   0  12      395.35      394.38      6.26 o
  -8   0  12        1.05        1.72      0.64 o
  -6   0  12      596.05      599.15      8.67 o
  -4   0  12      554.41      530.08      7.05 o
  -2   0  12      732.71      695.89     11.10 o
   0   0  12      164.94      161.56      3.46 o
   2   0  12       88.30       81.69      2.70 o
   4   0  12       11.15       16.59      2.37 o
   6   0  12      127.62      135.48      5.04 o
 -13   1  12      306.88      313.83      7.40 o
 -11   1  12       10.66       10.76      1.37 o
  -9   1  12      194.29      194.05      2.68 o
  -7   1  12       74.30       76.98      1.38 o
  -5   1  12       37.62       36.31      1.31 o
  -3   1  12      103.87       95.82      2.83 o
  -1   1  12      262.30      249.46      4.69 o
   1   1  12       75.93       72.71      2.65 o
   3   1  12      179.88      175.00      3.52 o
   5   1  12      194.19      203.96      6.26 o
 -14   2  12        8.43       12.74      2.12 o
 -12   2  12      120.76      118.99      2.68 o
 -10   2  12      360.64      371.06      4.64 o
  -8   2  12      883.71      866.08      9.89 o
  -6   2  12      572.93      544.94      8.14 o
  -4   2  12      327.41      314.65      4.56 o
  -2   2  12      911.12      924.94     16.41 o
   0   2  12      452.73      470.46      7.96 o
   2   2  12      155.86      165.68      5.73 o
   4   2  12       48.70       46.37      2.10 o
   6   2  12        3.66       -1.55      2.19 o
 -13   3  12       14.45       17.44      2.24 o
 -11   3  12       20.83       22.96      1.00 o
  -9   3  12      182.83      184.28      2.69 o
  -7   3  12        2.19        2.15      0.66 o
  -5   3  12       17.22       16.16      0.96 o
  -3   3  12      402.91      398.66      5.60 o
  -1   3  12      124.21      123.47      3.28 o
   1   3  12      110.00      116.08      3.87 o
   3   3  12      421.89      442.44      6.98 o
   5   3  12      128.91      135.41      3.40 o
 -12   4  12       21.88       22.70      1.50 o
 -10   4  12      171.25      172.41      3.06 o
  -8   4  12       18.66       22.62      1.03 o
  -6   4  12       46.51       43.10      1.40 o
  -4   4  12      313.49      308.78      4.57 o
  -2   4  12      171.93      164.66      3.77 o
   0   4  12       68.24       74.89      3.11 o
   2   4  12      587.86      603.36      9.09 o
   4   4  12      198.64      197.32      4.36 o
   6   4  12       15.94       13.33      2.16 o
 -13   5  12        0.85       -1.33      1.33 o
 -11   5  12       85.90       89.10      2.02 o
  -9   5  12      157.86      150.98      3.12 o
  -7   5  12      181.16      177.86      3.45 o
  -5   5  12      161.57      150.22      2.73 o
  -3   5  12       22.84       26.97      1.30 o
  -1   5  12      258.51      258.27      5.31 o
   1   5  12       48.15       54.09      2.20 o
   3   5  12       90.12       89.87      2.54 o
   5   5  12        9.04        3.90      1.97 o
 -12   6  12        9.61        5.33      2.03 o
 -10   6  12       46.10       50.47      1.80 o
  -8   6  12      202.33      204.62      5.42 o
  -6   6  12      291.77      311.03      5.08 o
  -4   6  12      463.25      458.10      7.06 o
  -2   6  12      406.89      395.07      6.32 o
   0   6  12      126.70      132.17      4.23 o
   2   6  12       94.79       91.01      2.55 o
   4   6  12        7.48        5.34      2.09 o
  -9   7  12       24.16       28.35      2.57 o
  -7   7  12       19.14       20.62      1.45 o
  -5   7  12      140.35      137.32      4.04 o
  -3   7  12      124.62      130.15      2.87 o
  -1   7  12       28.99       31.57      1.29 o
   1   7  12       17.95       20.50      1.28 o
   3   7  12       63.91       74.05      4.35 o
  -8   8  12       15.25       15.11      2.40 o
  -6   8  12      126.98      135.28      6.69 o
  -4   8  12      152.03      150.62      3.24 o
  -2   8  12       91.80       86.85      2.49 o
   0   8  12      150.50      139.76      4.13 o
  -5   9  12       84.43       83.90      3.29 o
  -3   9  12        9.57        9.90      2.71 o
  -4  -8  13       64.67       75.66      6.11 o
  -5  -7  13        3.82        4.68      2.23 o
  -3  -7  13        1.31        0.81      1.91 o
  -1  -7  13       15.13       16.37      3.22 o
 -10  -6  13       44.69       51.62      4.43 o
  -8  -6  13       13.53       13.00      2.74 o
  -6  -6  13      192.43      186.36      8.46 o
  -4  -6  13      332.35      332.60      9.51 o
  -2  -6  13      201.69      209.54      6.83 o
   0  -6  13       60.59       65.50      3.79 o
   2  -6  13       15.46       19.96      4.03 o
  -9  -5  13       18.79       20.27      2.09 o
  -7  -5  13      119.93      112.03      4.40 o
  -5  -5  13       18.48       19.26      2.27 o
  -3  -5  13       16.66       13.83      2.11 o
  -1  -5  13       46.64       42.45      2.95 o
   1  -5  13       42.31       39.66      3.49 o
   3  -5  13       13.36       17.06      3.74 o
 -10  -4  13       75.85       72.58      3.30 o
  -8  -4  13      418.40      417.91     10.38 o
  -6  -4  13      832.56      805.41     23.84 o
  -4  -4  13      144.38      152.35      4.13 o
  -2  -4  13       27.52       29.65      2.77 o
   0  -4  13      165.98      174.93      6.04 o
   2  -4  13       77.94       83.97      4.13 o
 -13  -3  13      266.48      276.40      8.99 o
 -11  -3  13      286.03      291.81     14.11 o
  -9  -3  13       42.24       37.99      2.55 o
  -7  -3  13       94.05       87.69      3.52 o
  -5  -3  13        7.14        7.46      1.60 o
  -3  -3  13       41.73       39.88      2.10 o
  -1  -3  13      175.53      173.78      5.79 o
   1  -3  13        5.31        6.31      1.94 o
   3  -3  13       67.48       65.68      4.87 o
 -14  -2  13        5.24        6.59      1.84 o
 -12  -2  13        4.71        6.64      1.19 o
 -10  -2  13      293.78      282.99     10.01 o
  -8  -2  13      127.41      126.94      4.36 o
  -6  -2  13      244.47      230.65      6.61 o
  -4  -2  13      202.62      198.54      4.66 o
  -2  -2  13      249.79      244.97      5.62 o
   0  -2  13      130.14      128.48      4.76 o
   2  -2  13      121.45      126.34      4.83 o
   4  -2  13      307.88      302.83     12.69 o
 -13  -1  13       42.12       51.00      2.53 o
 -11  -1  13      277.97      272.24      4.69 o
  -9  -1  13      234.97      234.33      6.40 o
  -7  -1  13       77.83       77.00      3.22 o
  -5  -1  13       14.47       13.26      1.05 o
  -3  -1  13       91.30       88.60      2.86 o
  -1  -1  13      150.57      155.17      4.89 o
   1  -1  13       60.00       56.54      3.37 o
   3  -1  13       19.97       23.66      2.26 o
   5  -1  13        6.14        6.79      1.89 o
 -14   0  13      162.08      162.64      6.15 o
 -12   0  13      112.87      112.12      2.59 o
 -10   0  13      279.74      262.50      7.11 o
  -8   0  13       67.84       59.06      2.82 o
  -6   0  13      217.71      207.26      3.55 o
  -4   0  13      412.97      410.97      6.32 o
  -2   0  13      522.78      519.42      8.64 o
   0   0  13      141.89      142.28      3.30 o
   2   0  13        0.42       -0.85      2.23 o
   4   0  13        0.15       -1.52      1.52 o
 -13   1  13       45.97       52.50      2.35 o
 -11   1  13      272.22      271.57      4.70 o
  -9   1  13      226.62      223.35      6.31 o
  -7   1  13       76.72       79.69      1.91 o
  -5   1  13       15.25       14.84      0.96 o
  -3   1  13       88.84       90.47      2.78 o
  -1   1  13      149.23      156.80      3.91 o
   1   1  13       60.23       62.31      2.43 o
   3   1  13       20.74       22.02      1.37 o
   5   1  13        6.36       10.33      2.72 o
 -14   2  13        5.36        8.57      1.99 o
 -12   2  13        4.22        6.96      2.04 o
 -10   2  13      288.41      281.25      5.55 o
  -8   2  13      128.09      130.23      2.64 o
  -6   2  13      248.62      240.42      4.07 o
  -4   2  13      199.22      189.44      3.18 o
  -2   2  13      243.25      249.42      6.38 o
   0   2  13      129.33      134.63      4.29 o
   2   2  13      117.53      121.17      4.18 o
   4   2  13      303.81      318.55      7.26 o
 -13   3  13      268.99      281.87      9.06 o
 -11   3  13      282.79      281.99      4.27 o
  -9   3  13       44.57       44.57      2.02 o
  -7   3  13       97.45       92.57      2.19 o
  -5   3  13        7.52        7.55      0.83 o
  -3   3  13       43.01       44.92      1.45 o
  -1   3  13      176.15      179.32      8.30 o
   1   3  13        4.89        4.47      1.56 o
   3   3  13       68.79       67.32      2.51 o
 -12   4  13       45.00       49.97      2.31 o
 -10   4  13       75.07       73.50      2.85 o
  -8   4  13      417.25      421.70      6.66 o
  -6   4  13      832.37      825.37     11.97 o
  -4   4  13      150.89      155.53      3.27 o
  -2   4  13       30.72       37.89      1.55 o
   0   4  13      170.56      177.30      5.21 o
   2   4  13       84.61       88.65      3.57 o
   4   4  13        5.68        4.42      1.49 o
 -11   5  13        0.95        0.43      1.57 o
  -9   5  13       20.44       25.85      1.44 o
  -7   5  13      116.94      107.94      2.58 o
  -5   5  13       18.20       19.73      1.34 o
  -3   5  13       15.98       15.80      1.18 o
  -1   5  13       46.42       43.66      2.11 o
   1   5  13       41.66       45.12      2.61 o
   3   5  13       13.62       14.48      1.53 o
   5   5  13       10.09        8.18      2.17 o
 -10   6  13       42.52       47.72      3.33 o
  -8   6  13       12.53       10.77      1.17 o
  -6   6  13      183.09      188.89      4.09 o
  -4   6  13      328.01      338.08      5.59 o
  -2   6  13      200.72      211.23      4.01 o
   0   6  13       58.20       60.92      2.26 o
   2   6  13       17.40       23.31      4.42 o
  -9   7  13      278.20      291.10      9.56 o
  -7   7  13       51.48       50.82      3.55 o
  -5   7  13        4.47        5.79      1.04 o
  -3   7  13        1.08        3.33      1.08 o
  -1   7  13       14.78       16.69      1.51 o
   1   7  13       60.13       56.53      2.65 o
  -6   8  13       82.95       94.91      4.82 o
  -4   8  13       67.94       76.25      4.30 o
  -2   8  13       98.07      104.51      3.87 o
  -3  -7  14      179.92      188.00      9.44 o
  -6  -6  14      150.21      158.79      7.83 o
  -4  -6  14       28.92       34.72      4.54 o
  -2  -6  14      192.70      193.59      6.72 o
  -9  -5  14      103.97      105.16      6.05 o
  -7  -5  14      102.84      110.95      4.38 o
  -5  -5  14       55.27       50.49      4.49 o
  -3  -5  14      122.60      116.54      4.76 o
  -1  -5  14       13.87       11.23      2.25 o
   1  -5  14        5.01        6.26      2.13 o
 -10  -4  14       15.48       13.24      2.88 o
  -8  -4  14        3.33        0.82      1.67 o
  -6  -4  14        4.80        2.16      2.35 o
  -4  -4  14      128.58      129.29      4.87 o
  -2  -4  14      150.45      155.14      9.10 o
   0  -4  14       69.62       72.24      4.13 o
   2  -4  14       30.41       31.59      2.90 o
  -9  -3  14      308.10      311.03      8.28 o
  -7  -3  14       50.65       51.57      2.93 o
  -5  -3  14      112.29      110.36      4.08 o
  -3  -3  14      116.37      121.49      4.73 o
  -1  -3  14      242.38      247.49      7.60 o
   1  -3  14      204.35      204.36     10.03 o
   3  -3  14      147.21      151.14      8.00 o
 -10  -2  14       13.27       10.56      1.92 o
  -8  -2  14       10.92       10.52      1.86 o
  -6  -2  14      109.65      107.88      4.05 o
  -4  -2  14      252.61      247.37      6.88 o
  -2  -2  14      129.17      135.99      3.92 o
   0  -2  14       57.82       54.99      3.48 o
   2  -2  14      240.88      235.48     10.61 o
 -11  -1  14        0.87       -0.09      3.16 o
  -9  -1  14       20.16       20.85      2.05 o
  -7  -1  14      160.45      160.68      5.03 o
  -5  -1  14      527.82      509.72     12.22 o
  -3  -1  14       56.11       57.99      3.02 o
  -1  -1  14      132.64      134.57      3.84 o
   1  -1  14       16.01       17.87      2.92 o
   3  -1  14       19.71       19.62      3.15 o
 -10   0  14       63.53       57.65      3.07 o
  -8   0  14       31.45       28.43      2.16 o
  -6   0  14       92.08       92.39      3.73 o
  -4   0  14       21.08       17.11      1.03 o
  -2   0  14       94.66       92.31      4.73 o
   0   0  14      322.76      336.73      7.03 o
   2   0  14      129.53      131.26      9.73 o
   4   0  14       17.83       22.68      2.35 o
 -11   1  14        0.37       -1.44      1.44 o
  -9   1  14       22.55       19.67      2.02 o
  -7   1  14      158.62      155.74      2.99 o
  -5   1  14      522.96      507.57      7.73 o
  -3   1  14       57.20       58.14      3.22 o
  -1   1  14      132.17      135.36      3.67 o
   1   1  14       15.73       18.07      2.00 o
   3   1  14       19.71       17.82      3.22 o
 -10   2  14       13.59       12.69      2.50 o
  -8   2  14       10.11       11.62      1.04 o
  -6   2  14      111.67      105.95      2.40 o
  -4   2  14      256.32      246.73      4.32 o
  -2   2  14      138.90      148.99      3.87 o
   0   2  14       58.07       59.50      3.03 o
   2   2  14      237.17      249.79      9.62 o
  -9   3  14      312.82      313.86      5.25 o
  -7   3  14       45.87       41.95      1.60 o
  -5   3  14      106.72      100.71      2.45 o
  -3   3  14      120.83      124.37      2.50 o
  -1   3  14      241.00      245.34      6.66 o
   1   3  14      204.93      208.01      6.01 o
   3   3  14      148.57      163.90      4.00 o
 -10   4  14       15.81       20.02      1.44 o
  -8   4  14        3.70        2.90      0.93 o
  -6   4  14        5.79        5.39      1.02 o
  -4   4  14      121.97      123.55      2.77 o
  -2   4  14      150.49      153.42      3.18 o
   0   4  14       68.67       70.39      3.72 o
   2   4  14       29.40       30.99      1.62 o
 -11   5  14       48.22       53.37      3.42 o
  -9   5  14      102.22      106.76      3.06 o
  -7   5  14      110.99      116.31      2.96 o
  -5   5  14       54.81       50.26      1.97 o
  -3   5  14      122.02      116.60      2.74 o
  -1   5  14       13.45       12.87      1.23 o
   1   5  14        5.31        5.74      2.40 o
   3   5  14        5.38        2.46      1.82 o
 -10   6  14      148.40      174.25      6.57 o
  -6   6  14      156.21      161.45      3.74 o
  -4   6  14       31.77       35.28      1.75 o
  -2   6  14      194.39      204.08      3.95 o
   0   6  14      146.32      156.52      4.46 o
  -5   7  14      181.30      184.53      6.94 o
  -3   7  14      180.59      182.78      7.22 o
  -1   7  14      135.08      140.01      4.29 o
  -5  -5  15      365.30      358.17     14.40 o
  -3  -5  15      224.40      227.36      7.48 o
  -1  -5  15       96.19       97.07      6.63 o
  -8  -4  15       13.88       15.73      2.05 o
  -6  -4  15        8.52        8.73      1.99 o
  -4  -4  15      150.81      156.32      7.77 o
  -2  -4  15      205.41      214.38      7.12 o
   0  -4  15       50.96       58.49      3.70 o
  -9  -3  15      310.98      300.15     12.94 o
  -7  -3  15      621.25      625.23     28.00 o
  -5  -3  15      188.97      178.28      5.82 o
  -3  -3  15       98.90       91.71      5.94 o
  -1  -3  15        4.66        7.01      2.02 o
   1  -3  15       84.81       91.46      4.51 o
 -10  -2  15      236.21      238.90      9.33 o
  -8  -2  15       10.85       10.51      1.94 o
  -6  -2  15       82.42       81.73      3.73 o
  -4  -2  15        9.81       11.21      2.89 o
  -2  -2  15       60.98       59.44      5.01 o
   0  -2  15       30.89       34.63      2.75 o
   2  -2  15       27.99       29.08      3.79 o
  -9  -1  15      218.77      216.48      6.91 o
  -7  -1  15      186.14      188.72      5.85 o
  -5  -1  15      133.70      140.26      4.89 o
  -3  -1  15      672.05      673.37     20.36 o
  -1  -1  15      147.04      152.70      8.07 o
 -10   0  15       59.77       59.34      3.22 o
  -8   0  15        9.97       12.63      1.98 o
  -6   0  15      150.23      147.12      4.97 o
  -4   0  15       73.31       78.83      2.07 o
  -2   0  15      316.00      310.84      8.39 o
  -9   1  15      223.33      216.13      6.38 o
  -7   1  15      192.21      193.42      5.92 o
  -5   1  15      137.86      144.21      2.94 o
  -3   1  15      669.76      680.08     12.26 o
  -1   1  15      146.34      146.42      6.77 o
   1   1  15       30.85       32.80      3.48 o
   3   1  15       36.27       32.05      3.87 o
 -10   2  15      233.94      226.41     10.50 o
  -8   2  15       10.83       10.43      1.86 o
  -6   2  15       81.59       83.18      2.18 o
  -4   2  15       10.33       10.55      1.09 o
  -2   2  15       61.08       64.01      4.48 o
   0   2  15       32.76       38.73      2.53 o
   2   2  15       30.49       27.60      2.63 o
  -9   3  15      304.66      307.49      6.13 o
  -7   3  15      620.55      611.54      9.34 o
  -5   3  15      194.03      192.74      3.66 o
  -3   3  15       90.05       88.95      2.61 o
  -1   3  15        3.51        3.22      1.66 o
   1   3  15       88.18      101.62      6.17 o
   3   3  15       18.79       20.06      2.50 o
 -10   4  15       34.44       35.29      2.71 o
  -8   4  15       13.43       15.25      1.40 o
  -6   4  15        8.50        9.49      1.10 o
  -4   4  15      150.42      149.09      3.54 o
  -2   4  15      200.83      216.17      4.09 o
   0   4  15       48.74       60.26      3.19 o
   2   4  15      134.07      139.34      5.88 o
  -9   5  15       98.25      112.35      4.86 o
  -7   5  15      246.33      255.37      9.26 o
  -5   5  15      363.62      368.07      6.80 o
  -3   5  15      225.34      233.77      4.35 o
  -1   5  15       98.58       99.58      3.65 o
   1   5  15       77.90       70.51      4.41 o
  -8   6  15       14.69       13.40      2.31 o
  -6   6  15       21.69       22.50      2.60 o
  -4   6  15       30.59       36.53      3.15 o
  -2   6  15        9.32        6.08      2.15 o
  -8  -4  16       70.38       61.00      4.79 o
  -7  -3  16      120.23      129.72      6.62 o
  -5  -3  16      192.66      180.72      9.17 o
  -3  -3  16       65.60       64.33      5.54 o
  -1  -3  16       10.61       15.50      3.40 o
  -8  -2  16        0.12       -1.61      2.36 o
  -6  -2  16       66.80       66.46      3.42 o
  -4  -2  16       78.66       83.53      3.88 o
  -2  -2  16       53.19       56.57      5.34 o
  -7  -1  16       55.78       52.83      3.22 o
  -5  -1  16       85.31       92.39      3.99 o
  -3  -1  16      136.87      144.40      5.24 o
  -1  -1  16      127.74      140.65      7.96 o
  -8   0  16       46.02       46.90      2.93 o
  -6   0  16      290.11      291.76      8.13 o
  -4   0  16      181.85      190.57      6.06 o
  -2   0  16       52.03       61.81      3.53 o
  -7   1  16       52.76       56.17      3.20 o
  -5   1  16       91.39       98.07      4.56 o
  -3   1  16      146.63      155.33      3.23 o
  -1   1  16      131.84      142.20      6.82 o
  -8   2  16        0.04        1.32      2.49 o
  -6   2  16       63.79       66.95      2.39 o
  -4   2  16       78.08       82.53      2.27 o
  -2   2  16       52.54       56.47      2.88 o
  -7   3  16      123.19      133.22      3.38 o
  -5   3  16      190.14      193.27      4.13 o
  -3   3  16       65.32       68.72      2.36 o
  -1   3  16       10.24       15.29      3.04 o
   1   3  16       31.97       23.40      2.87 o
  -8   4  16       70.81       72.36      2.49 o
  -6   4  16       17.50       18.06      1.65 o
  -4   4  16       29.02       32.05      2.04 o
  -2   4  16      161.68      162.02      6.20 o
  -9   5  16       32.22       42.42      3.22 o
  -7   5  16       54.85       59.12      3.66 o
  -5   5  16       24.30       32.59      2.90 o
  -3   5  16       81.85       92.70      4.55 o
  -6  -2  17      281.70      285.19     11.04 o
  -5  -1  17      167.48      181.28      5.91 o
  -3  -1  17       51.02       56.37      5.44 o
  -6   0  17       16.02       19.79      5.27 o
  -4   0  17      130.88      137.61      5.07 o
  -5   1  17      161.75      170.55      5.86 o
  -3   1  17       48.15       54.19      2.88 o
  -6   2  17      284.89      300.94     12.99 o
  -4   2  17       39.51       44.45      2.23 o
  -5   3  17      120.36      134.74      4.43 o
  -3   3  17      250.38      272.00      8.84 o
  -6   4  17      205.43      213.75      7.40 o
  -4   4  17       38.24       42.34      3.18 o
 
